# Supplementary material for: Adaptive Evolution of the STRA6 Genes in Mammalian
Source: PLoS One. 2014 Sep 24;9(9):e108388. doi: 10.1371/journal.pone.0108388 (PMC4177561; doi:10.1371/journal.pone.0108388)
Supplement: File S2 — Alignment of all STRA6 amino acids analysed in Fasta format. (FASTA) [file pone.0108388.s002.fasta]

>Homo_sapiens 
------------------------------------------------------------
------------------------------------------------------------
------------------------------------------------------------
------------------------------------------------------------
------------------------------AUGUCGUCCCAGCCAGCAGGGAACCAGACC
UCCCCCGGGGCCACAGAGGACUAC---UCCUAUGGCAGCUGGUACAUCGAUGAG------
---CCCCAGGGGGGCGAGGAG---CUCCAGCCAGAGGGGGAAGUGCCCUCCUGCCACACC
AGCAUACCACCCGGCCUGUACCACGCCUGCCUGGCCUCGCUGUCA------AUCCUUGUG
CUGCUGCUCCUGGCCAUGCUGGUGAGGCGCCGCCAGCUCUGGCCUGACUGUGUGCGUGGC
AGGCCCGGCCUGCCCAGCCCU---------------------------------------
---------------------------------------GUGGAUUUCUUGGCUGGGGAC
AGGCCCCGGGCAGUGCCUGCUGCUGUUUUCAUGGUCCUCCUGAGCUCCCUGUGUUUGCUG
CUCCCCGACGAGGACGCAUUGCCCUUCCUGACUCUCGCCUCA---GCACCCAGCCAAGAU
GGGAAAACUGAG------------------------------------------------
------------------------------------------------------------
---------------------------------------------------GCUCCAAGA
GGGGCCUGGAAGAUACUGGGACUGUUCUAUUAUGCUGCCCUCUACUACCCUCUGGCUGCC
UGUGCCACGGCUGGCCACACAGCUGCACACCUGCUCGGCAGCACGCUGUCCUGGGCCCAC
CUUGGGGUCCAGGUCUGGCAGAGGGCAGAGUGUCCCCAGGUGCCCAAGAUCUACAAGUAC
UACUCCCUGCUGGCCUCCCUGCCUCUCCUGCUGGGCCUCGGAUUCCUG------------
------------------------------------------------------------
------------------------------------------------------------
---------AGCCUUUGGUACCCUGUGCAGCUGGUGAGAAGCUUCAGCCGUAGG------
------------------------------------------------------------
------ACAGGAGCAGGCUCCAAG---------GGGCUGCAGAGCAGCUACUCUGAGGAA
UAUCUGAGGAACCUCCUUUGC---AGGAAGAAGCUGGGAAGC---AGCUACCACACCUCC
AAGCAUGGCUUCCUGUCCUGGGCCCGCGUCUGCUUGAGACACUGCAUCUACACUCCACAG
CCA---------GGAUUCCAUCUCCCGCUGAAGCUGGUGCUUUCAGCUACACUGACAGGG
ACGGCCAUUUACCAGGUGGCCCUGCUGCUGCUGGUGGGCGUGGUACCCACUAUCCAGAAG
GUGAGGGCAGGGGUCACCACGGAUGUCUCCUACCUGCUGGCCGGCUUUGGAAUCGUGCUC
UCC---------------------GAGGACAAGCAGGAGGUGGUGGAGCUGGUGAAGCAC
CAUCUGUGGGCUCUGGAA---GUGUGCUACAUCUCAGCCUUGGUCUUGUCC---UGCUUA
CUCACCUUCCUGGUCCUGAUGCGCUCA------------CUGGUGACACACAGGACCAAC
CUUCGAGCUCUGCACCGAGGAGCUGCCCUGGACUUGAGUCCCUUGCAUCGGAGUCCCCAU
CCCUCCCGCCAAGCCAUAUUCUGUUGGAUGAGCUUCAGUGCCUACCAGACAGCCUUUAUC
UGCCUUGGG------CUCCUGGUGCAGCAGAUCAUCUUCUUCCUGGGAACCACGGCCCUG
GCCUUCCUGGUGCUCAUGCCUGUGCUCCAUGGCAGGAACCUCCUGCUCUUCCGUUCCCUG
GAGUCCUCGUGGCCC---UUCUGGCUGACUUUGGCCCUGGCUGUGAUCCUGCAGAACAUG
GCAGCCCAUUGGGUCUUCCUGGAGACUCAUGAUGGACACCCACAGCUGACCAAC------
---------------CGGCGAGUGCUCUAUGCAGCCACCUUUCUUCUCUUCCCCCUCAAU
GUGCUGGUGGGUGCCAUGGUGGCCACCUGGCGAGUGCUCCUCUCUGCCCUCUACAACGCC
AUCCACCUUGGCCAGAUGGACCUCAGC---------CUGCUGCCACCGAGAGCCGCCACU
CUCGACCCCGGCUACUACACGUACCGAAACUUCUUGAAGAUUGAAGUCAGCCAGUCGCAU
CCAGCCAUGACAGCCUUCUGCUCC---CUGCUCCUGCAAGCGCAGAGC---------CUC
CUACCCAGGACCAUGGCAGCCCCCCAGGACAGCCUCAGACCAGGGGAGGAAGACGAA---
---------------GGGAUGCAGCUGCUACAGACAAAGGACUCCAUGGCCAAGGGAGCU
AGG---CCCGGGGCCAGCCGCGGCAGGGCUCGCUGGGGUCUGGCCUACACGCUGCUGCAC
AACCCAACCCUGCAGGUCUUCCGCAAGACGGCCCUGUUGGGU---------------GCC
AAUGGUGCCCAGCCC---------------------------------------------
------------------------------------------------------------
------
>Papio_anubis 
------------------------------------------------------------
------------------------------------------------------------
------------------------------------------------------------
------------------------------------------------------------
------------------------------AUGUCGUCCCAGCCAGCAGGGAACCAGACC
UCCCCCGGGGCCACAGAGGACUAC---UCCUACGGCAGCUGGUACAUCGAUGAG------
---CCCCAGGGCGGCGAGGAG---CUCCAGCCAGAGGGGGAAGUGCCCUCCUGCCACACC
AGCGUACCACCCGGCCUGUACCACGCCUGCCUGGCCUCGCUGUCA------AUCCUUGUG
CUGCUGCUCCUGGCCGUGCUGGUGAGGCGCCGCCAGCUCUGGCCUGACUGUGUGCACGGC
AGGCCCGGCCUGCCCAGCCCU---------------------------------------
---------------------------------------GUGGAUUUCUUGGCUGGGGAC
AGGCCUCAGACAGUGCCUGCUGCUGUCUUCAUGGUCCUCUUCAGCUCCCUGUGUUUGCUG
CUCCCCGACGAGGACCCAUUGCCCUUCCUGACUCUCGCCUCA---GUACCCAGCCAAGGU
GGGAAAACUGAG------------------------------------------------
------------------------------------------------------------
---------------------------------------------------GCUCCAAGA
UGGGCCUGGAAGAUGCUGGGACUGUUCUAUUACGCUGCCCUCUACUACCCGCUGGCCGCC
UGUGCCACAGCUGGCCACAGAGCUGCACACUUGCUCGGCAGCACGCUGUCCUGGGCCCAC
CUUGGUGUCCAGGUCUGGCAGAGGGCAGAGUGUCCCCAGGCACCCAAGAUCUACAAGUAC
UAUUCCCUGCUGGCCUCCCUGCCUCUCUUGCUGGGCCUCGGAUUCCUG------------
------------------------------------------------------------
------------------------------------------------------------
---------AGCCUUUGGUACCCUGUGCAGCUGGUGAGAAGCUUCAGUCGUAGG------
------------------------------------------------------------
------ACAGGAGCAGGCUCCAAG---------GGGCUGCAGAGCAGCUACUCUGAGGAA
UAUCUGAGGAACCUCCUUUGC---AGGAAGAAGCUGGGAAGC---AGCUCCCACACCUCC
AAGCAUGGCUUCCUGUCCUGGGCCCGGGUCUGCUUGAGACACUGCAUCUACACUCCACAG
CCA---------GGAUUCCGUCUUCCGCUGAAGCUGGUGCUUUCAGCCACACUGACAGGG
ACGGCCAUUUACCAGGUGGCCCUGCUGCUGCUGGUGGGCGUGGUACCCACCAUUCAGAAG
GUGAGGGCGGGGGUCACCACGGAUAUCUCCUAUAUGCUGGCCGGCUUUGGGAUCGUGCUC
UCA---------------------GAGGACAAACAGAAGGUGGUGGAGCUGGUGAAGCAC
CAUCUGUGGGCUCUGGAA---GUGUGCUACAUCUCGGCCUUGGUCUUAUCC---UGCUUA
CUCACCUUCCUGGUCCUGAUGCGCUCA------------CUGGUGACACACAGGACCAAC
CUUCGAGCUCUGUACCGAGGAGCUGCCCUGGACUUGAGUCCCUUGCAUCGGAGUCCCCAU
CCCUCCCGCCAAGCCAUAUUCUGUUGGAUGAGCUUCAGUGCCUACCAGACAGCCUUUAUC
UGCCUUGGG------CUCCUGGUGCAGCAAAUCAUCUUCUUCCUGGGAACCACGGCCCUG
GCCUUCCUGGUGCUCAUGCCUGUGCUCCAUGGCAGGAACCUCCUGCUCUUCCGUUCCCUG
GAGUCCUCGUGGCCC---UUCUGGCUGACUUUGGCCCUGGCUGUGACCCUGCAGAACAUA
GCAGCCCAUUGGGUCUUCCUGGAGACUCAUGAUGGACACCCACAGCUGACCAAC------
---------------CGGCGAGUGCUCUAUGCAGCCACCUUUCUUCUCUUUCCCCUCAAU
GUGCUGGUGGGUGCCAUGGUGGCCACCUGGCGAGUGCUCCUCUCUGCCCUCUACAAUGCC
AUCCACCUUGGCCAGAUGGACCUCAGC---------CUGCUGCCACCGAGAGCCGCCACU
CUCGACCCCGGCUACUACACGUACCGAAACUUCUUGAAGAUUGAGGUCAGCCAGUCGCAU
CCAGCCAUGACAGCCUUCUGCUUC---CUGCUCCUGCAAGCGCGGAGC---------CUC
CUACCCAGGACCAUGGUGGCCCCCAAGGACAGCCUCAGACCAGGGGAGGAAGACGAA---
---------------GGGAUGCAGCUGUUACAGACAAAGGACUCCAUGGCCAAGGGAGCA
AGG---CCCAGGGCCAGCCGCUGCAGGGCUCGCUGGGGUCUGGCCUACACGCUGCUGCAC
AACCCAACCCUGCAGGUCUUCCGCAAGACGGCCCUGUUGGGU---------------GCC
AAUGGUGCCCAGUCC---------------------------------------------
------------------------------------------------------------
------
>Gorilla_gorilla 
------------------------------------------------------------
------------------------------------------------------------
---------------------------------------AUGCAGAUCCGGUUAUUAAAA
GCCGAGCUGGUGGUUCCCCUCUGGCAAUUCAUCAGGCAGUGGCCCCCUGGGAGUGAUGGA
UGGGGACAAAUGGAGGAGAAGGGCCAGAGAAUGUCGUCCCAGCCAGCAGGGAACCAGACC
UCCCCCGGGGCCACAGAGGACUAC---UCCUAUGGCAGCUGGUACAUCGAUGAG------
---CCCCAGGGGGGCGAGGAG---CUCCAGCCAGAGGGGGAAGUGCCCUCCUGCCACACC
AGUGUACCACCCGGCCUGUACCACGCCUGCCUGGCCUCGCUGUCA------AUCCUUGUG
CUGCUGCUCCUGGCAGUGCUGGUGAGGCGCCGCCAGCUCUGGCCUGACUGUGUGCGUGGC
AGGCCCGGCCUGCCCAGCCCU---------------------------------------
---------------------------------------GUGGAUUUCUUGGCUGGGGAC
AGGCCCCGGGCAGUGCCUGCUGCUGUUUUCAUGGUCCUCUUCAGCUCCCUGUGUUUGCUG
CUCCCCGACGAGGACCCAUUGCCCUUCCUGACUCUCGCCUCA---GCACCCAGCCAAGAU
GGGAAAACUGAG------------------------------------------------
------------------------------------------------------------
---------------------------------------------------GCUCCAAGA
GGGGCCUGGAAGAUACUGGGACUGUUCUAUUAUGCUGCCCUCUACUACCCUCUGGCUGCC
UGUGCCACGGCUGGCCACACAGCUGCACACCUGCUCGGCAGCACGCUGUCCUGGGCCCAC
CUUGGGGUCCAGGUCUGGCAGAGGGCAGAGUGUCCCCAGGUGCCCAAGAUCUACAAGUAC
UACUCCCUGCUGGCCUCCCUGCCUCUCCUGCUGGGCCUCGGAUUCUUG------------
------------------------------------------------------------
------------------------------------------------------------
---------AGCCUUUGGUACUCUGUGCAGCUGGUGAGAAGCUUCAGCCGUAGG------
------------------------------------------------------------
------ACAGGAGCAGGCUCCAAG---------GGGCUGCAGAGCAGCUACUCUGAGGAA
UAUCUGAGGAACCUCCUUUGC---AGGAAGAAGCUGGGAAGC---AGCUACCACACCUCC
AAGCAUGGCUUCCUGUCCUGGGCCUGGGUCUGCUUGAGACACUGCAUCUACACUCCACAG
CCA---------GGAUUCCGUCUCCCGCUGAAGCUGGUGCUGUCAGCUACACUGACAGGG
ACGGCCAUUUACCAGGUGGCCCUGCUGCUGCUGGUGGGCGUGGUACCCACCAUCCAGAAG
GUGAGGGCAGGGGUCACCACGGAUGUCUCCUACCUGCUGGCCGGCUUUGGAAUCGUGCUC
UCC---------------------GAGGACAAGCAGGAGGUGGUGGAGCUGGUGAAGCAC
CAUCUGUGGGCUCUGGAA---GUGUGCUACAUCUCAGCCUUGGUCUUGUCC---UGCUUA
CUCACCUUCCUGGUCCUGAUGCGCUCA------------CUGGUGACACACAGGACCAAC
CUUCGAGCUCUGCACCGAGGAGCUGCCCUGGACUUGAGUCCCUUGCAUCGGAGUCCCCAU
CCCUCCCGCCAAGCCAUAUUCUGUUGGAUGAGCUUCAGUGCCUACCAGACAGCCUUUAUC
UGCCUUGGG------CUCCUGGUGCAGCAGAUCAUCUUCUUCCUGGGAACCACGGCCCUG
GCCUUCCUGGUGCUCAUGCCUGUGCUCCAUGGCAGGAACCUCCUGCUCUUCCGUUCCCUG
GAGUCCUCAUGGCCC---UUCUGGCUGACUUUGGCCCUGGCUGUGAUCCUGCAGAACAUG
GCAGCCCAUUGGGUCUUCCUGGAGACUCAUGAUGGACACCCACAGCUGACCAAC------
---------------CGGCGAGUGCUCUAUGCAGCCACCUUUCUUCUCUUCCCCCUCAAU
GUGCUGGUGGGUGCCAUGGUGGCCACCUGGCGAGUGCUCCUCUCUGCCCUCUACAACGCC
AUCCACCUUGGCCAGAUGGACCUCAGC---------CUGCUGCCACCGAGAGCCGCCACU
CUCGACCCCGGCUACUACACGUACCGAAACUUCUUGAAGAUUGAAGUCAGCCAGUCGCAU
CCAGCCAUGACAGCCUUCUGCUCC---CUGCUCCUGCAAGCGCAGAGC---------CUC
CUACCCAGGACGAUGGCAGCCCCCCAGGACAGCCUCAGACCAGGGGAGGAAGACGAA---
---------------GGAAUGCAGCUGCUACAGACAAAGGACUCUACGGCCAAGGGAGCA
AGG---CCCAGGGCCAGCCGCAGCAGGGCUCGCUGGGGUCUGGCCUACACGCUGCUGCAC
AACCCAACCCUGCAGGUCUUCCGCAAGACGGCCCUGUUGGGU---------------GCC
AAUGGUGCCCAGCCC---------------------------------------------
------------------------------------------------------------
------
>Pan_paniscus 
------------------------------------------------------------
------------------------------------------------------------
---------------------------------------AUGCAGAUCCGGUUAUUAAAA
GCAGAGCUGGUGGUUCCCCUCUGGCAAUUCAUCAGGCAGUGGCCCCCUGGGAGUGAUGGA
UGGGGACAAAUGGAGGAGAAGGGCCAGAGAAUGUCGUCCCAGCCAGCAGGGAACCAGACC
UCCCCCGGGGCCACAGAGGACUAC---UCCUAUGGCAGCUGGUACAUCGAUGAG------
---CCCCAGGGGGGCGAGGAG---CUCCAGCCAGAGGGGGAAGUGCCCUCCUGCCACACC
AGCGUACCACCCGGCCUGUACCACGCCUGCCUGGCCUCGCUGUCA------AUCCUUGUG
CUGCUGCUCCUGGCCGUGCUGGUGAGGCGCCGCCAGCUCUGGCCUGACUGUGUGCGUGGC
AGGCCCGGCCUGCCCAGCCCU---------------------------------------
---------------------------------------GUGGAUUUCUUGGCUGAGGAC
AGGCCCCGGGCAGUGCCUGCUGCUGUUUUCAUGGUCCUCUUGAGCUCCCUGUGUUUGCUG
CUCCCCGACGAGGAUCCAUUGCCCUUCCUGACUCUCGCCUCA---GCACCCAGCCAAGAU
GGGAAAACUGAG------------------------------------------------
------------------------------------------------------------
---------------------------------------------------GCUCCAAGA
GGGGCCUGGAAGAUACUGGGACUGUUCUAUUAUGCUGCCCUCUACUACCCUCUGGCUGCC
UGUGCCACGGCUGGCCACACAACUGCACACCUGCUCGGCAGCACGCUGUCCUGGGCCCAC
CUUGGGGUCCAGGUCUGGCAGAGGGCAGAGUGUCCCCAGGUGCCCAAGAUCUACAAGUAC
CACUCCCUGCUGGCCUCCCUGCCUCUCCUGCUGGGCCUCGGAUUCCUG------------
------------------------------------------------------------
------------------------------------------------------------
---------AGCCUUUGGUACCCUGUGCAGCUGGUGAGAAGCUUCAGCCGUAGG------
------------------------------------------------------------
------ACAGGAGCAGGCUCCAAG---------GGGCUGCAGAGCAGCUACUCUGAGGAA
UAUCUGAGGAACCUCCUUUGC---AGGAAGAAGCUGGGAAGC---AGCUACCACACCUCC
AAGCAUGGCUUCCUGUCCUGGGCCCGCGUCUGCUUGAGACACUGCAUCUACACUCCACAG
CCA---------GGAUUCCGUCUCCCGCUGAAGCUGGUGCUUUCAGCUACACUGACAGGG
ACGGCCAUUUACCAGGUGGCCCUGCUGCUGCUGGUGGGCGUGGUACCCACCAUCCAGAAG
GUGAGGGCAGGGGUCACCACGGAUGUCUCCUACCUGCUGGCCGGCUUUGGAAUCGUGCUC
UCC---------------------GAGGACAAGCAGGAGGUGGUGGAGCUGGUGAAGCAC
CAUCUGUGGGCUCUGGAA---GUGUGCUACAUCUCAGCCUUGGUCUUGUCC---UGCUUA
CUCACCUUCCUGGUCCUGAUGCGCUCA------------CUGGUGACACACAGGACCAAC
CUUCGAGCUCUGCACCGAGGAGCUGCCCUGGACUUGAGUCCCUUGCAUCGGAGUCCCCAU
CCCUCCCGCCAAGCCAUAUUCUGUUGGAUGAGCUUCAGUGCCUACCAGACAGCCUUUAUC
UGCCUUGGG------CUCCUGGUGCAGCAGAUCAUCUUCUUCCUGGGAACCACGGCCCUG
GCCUUCCUGGUGCUCAUGCCUGUGCUCCAUGGCAGGAACCUCCUGCUCUUCCGUUCCCUG
GAGUCCUCGUGGCCC---UUCUGGCUGACUUUGGCCCUGGCUGUGAUCCUGCAGAACAUG
GCAGCCCAUUGGGUCUUCCUGGAGACUCAUGAUGGACACCCACAGCUGACCAAC------
---------------CGGCGAGUGCUCUAUGCAGCCACCUUUCUUCUCUUCCCCCUCAAU
GUGCUGGUGGGUGCCAUGGUGGCCACCUGGCGAGUGCUCCUCUCUGCCCUCUACAACGCC
AUCCACCUUGGCCAGAUGGACCUCAGC---------CUGCUGCCACCGAGAGCCGCCACU
CUCGACCCCGGCUACUACACGUACCGAAACUUCUUGAAGAUUGAAGUCAGUCAGUCGCAU
CCAGCCAUGACAGCCUUCUGCUCC---CUGCUCCUGCAAGCGCAGAGC---------CUC
CUACCCAGGACCAUGGCAGCCCCCCAGGACAGCCUCAGACCAGGGGAGGAAGACGAA---
---------------GGGAUGCAGCUGCUACAGACAAAGGACUCCAUGGCCAAGGGAGCU
AGG---CCCAGGGCCAGCCGCGGCAGGGCUCGCUGGGGUCUGGCCUACACGCUGCUGCAC
AACCCAACCCUGCAGGUCUUCCGCAAGACGGCCCUGUUGGGU---------------GCC
AAUGGUGCCCAGCCC---------------------------------------------
------------------------------------------------------------
------
>Otolemur_garnettii 
------------------------------------------------------------
------------------------------------------------------------
------------------------------------------------------------
------------------------------------------------------------
------------------------------AUGUCCUCCCAGGCAGCCGGGAACCAGACC
UCC------UCCACAGGCGACUUC---GAGGACAAU---UGGUACAUCGAUGAG------
---CCCCAGGGGGAUGAGGGG---CUCCAGCCAGACGGGACAGUGCCCUCCUGUCACCCC
AGUGUGCCCCCUGGCCUGCACCAUGCCUGCCUGGCCUCCCUUUCG------AUCCUCGCA
CUGCUGCUGCUGGCCAUGCUAGUGAGGCGCCGCCAGCUCUGGCCUGACUGUGGGCGUGGC
AGGCCAGGCCUGCCCAGCCCU---------------------------------------
---------------------------------------GUGGAUUUCUUGGCUGGGGAC
AGGCCCCGGACAGUGCCUGUUGCCGUCUUCAUGGUCCUCUUCAGCUCCUUAUGUUUGCUG
CUCCCAGAUAAGGACCCGCUGCCCUUCCUGAGCCUUGCCUUG---CCACCUAGCCAAGGG
------------------------------------------------------------
------------------------------------------------------------
------------------------------------------------------------
---CCCCAGAAGAUGCUGGGCCUGCUCUAUUACGCUGCCCUCUACUACCCCCUGGCCUCC
UGUGCCUCGACUGGCCACAGAGCUGCAUACCUGCUUGGCAGCAUACUGUCCUGGGCCCAC
CUGGUAGUCCAGAUCUGGCAGAGGGCAGAGUGUCCCCAGGCACCCCAGAUUUACAAGUAC
UACUCCCUACUGGCCUCCCUGCCUCUCCUUCUGGGUCUUGGAUUCCUG------------
------------------------------------------------------------
------------------------------------------------------------
---------AGCCUUUGGUACCCGGUGCAGCUGGUGAGAAGCUUCAGCCACAGG------
------------------------------------------------------------
------ACAGGCUUUGAGGUAAAGGGGCACAGGGGGCUGCAGAGCCGCUACUCUGAGGAA
UAUCUGAGGAACCUCCUUUGC---CGGAAGAAGCUGGAGACA---AGCUCCCACUCCCCC
AAGCACGGGUUCCUGUCCUGGGCCUGGAUCUGCUUCAGGCAGUACAUCUACACUCCACAG
AGA---------GGAUUCCGCCUCCCCCUGAAGCUGGUGCUUUCAGCCACUCUGACAGGG
ACAGCAAUUUACCAGGUGGCCCUGCUGCUCCUAGUGGGCGUGGUACCCACCAUACAGAAG
GUGAGGGCGGGUGUCACCACAGACGUCUCCUAUCUGCUGGCCGGCUUUGGGAUCAUGCUC
UCA---------------------GAGGACAGACAGGAGGUGGUGGAGCUGGUGAAACAC
UAUCUGUGGGCUCUGGAA---GUUUGCUACAUCUCGGCCUUGGUCUUGUCC---UGCUCA
CUCACCUUCCUGGUCCUGAUCCGCUCG------------CUGGCAGCACACAGGGCCAAC
CUUCGAGCUCUGCACCGAGGGGCUGCCCUGGACCUGGGGCCUGCACCCCAGAGCCUCCAC
CCUUCCCGCCAAGCCAUAUUCUGUUGGAUGAGCUUCAGUGCCUACCAGACUGCCUUUACC
UGUCUUGGA------CUCCUGGUGCAGCAGGUCAUUUUCUUCCUGGGGACCACGGCCCUU
GCCCUCCUGGUGUUCAUGCCCAUGCUCCAUGGCAGAAACCUCCUGCUCCUACGGUUCCUG
GAGUCCUCAUGGCCC---UUCUGGCUGACUUUGGCCCUGACUGUGACCCUGCAGAAUGUG
GCAGCCCAGUGGUUUUUCCUAGAGACAAAUCACGGACACCCAGAGCUGACCAAC------
---------------CGGCGAGCACUCUACACAGUCACCUUUCUUCUCUUCCCUCUCAAC
GUGCUGGUGGGCGCCAUGGUGGCCACCUGGCGAGUGUGCCUCUCUGCCCUCUACAAUGCU
GUCCACCUUGGCCAGACAGAUCUCAGC---------UUGCUGCCCCCGAGAGCUGCCACU
UUUGACCCUGGCUACCACACAUACCGGAACUUCUUGAAGAUUGAGGUCAGCCAGUCACAU
CCAGCCAUGACAGCCUUCUGCACC---CUGCUCCUGCAAGCACGGAGU---------CCC
CCAUCCUGGACCCCACCAGCCCCCCAGGACAGCCUGAGGCCAGGGGAGGAAGAAGAA---
---------------GGGAUGCAGUUGCUGCAGACAAAGGACCCCAUGGCCAAGGGAGCA
GGG---CCCAGGGUCAGCCGUGGCAGGGCCCGCUGGGGCCUGGCCUACACACUGCUGCAC
AACCCAGCCCUGCAGGCCUUUCGGAAGAUGGCCCUGUCAGGUGCC---------CGAGCC
AACGGCACCCAGUCC---------------------------------------------
------------------------------------------------------------
------
>Pongo_abelii 
------------------------------------------------------------
------------------------------------------------------------
------------------------------------------------------------
------------------------------------------------------------
------------------------------AUGUCGUCCCAGCCAGCAGGGAACCAGACC
UCCCCCGGGCCCACAGAGGACUAC---UCCUAUGGCAGCUGGUACAUCGAUGAG------
---CCGCAGGGGGGCGAGGAG---CUCCAGCCAGAGGGGGAAGUGCCCUCCUGCCACACC
AGCAUACCACCCAGCCUGUACCACGCCUGCCUGGCCUCGCUGUCA------AUCCUUGUG
CUGCUGCUCCUGGCCAUGCUGGUGAGGCGCCGCCAGCUCUGGCCUGACUGUGUGCGUGGC
AGGCCCGGCCUGCCCAGCCCU---------------------------------------
---------------------------------------GUGGAUUUCCUGGCUGGGGAC
AGGCCCCAGGCAGUGCCUGCUGCUGUCUUCGUGGUCCUCUUCAGCUCCCUGUGUUUGCUG
CUCCCCGACGAGGACCCAUUGCCUUUCCUGACUCUCGCCUCG---GCACCCAGCCAA---
------------------------------------------------------------
------------------------------------------------------------
------------------------------------------------------------
GGGGCCUGGAAGAUACUGGGACUGUUCUAUUACGCUGCCCUCUGCUACCCUCUGGCCGCC
UGUGCCACGGCUGGCCACACAGCUGCACACCUGCUCGGCAGCACGCUGUCCUGGGCUCAC
CUUGGGGUCCAGGUCUGGCAGAGGGCAGAGUGUCCCCAGGUGCCCAAGAUCUACAAGUAC
UACUCCCUGCUGGCCUCCCUGCCUCUCCUGCUGGGCCUCGGAUUCCUG------------
------------------------------------------------------------
------------------------------------------------------------
---------AGCCUUUGGUACCCUGUGCAGCUGGUGAGAAGCUUCAGCCGUAGG------
------------------------------------------------------------
------ACAGGAGCAGGCUCCAAG---------GGGCUGCAGAGCAGCUACUCUGAGGAA
UAUCUGAGGAACCUCCUUUGC---AGGAAGAAGCUGGGAAGC---AGCUCCCACACCUCC
AAGCAUGGCUUCCUGUCCUGGGCCUGGGUCUGCUUGAGGCACUGCAUCUACACUCCACAG
CCA---------GGAUUCCGUCUCCCGCUGAAGCUGGUGCUUUCAGCUACACUGACAGGG
ACGGCCAUUUACCAGGUGGCCCUGCUGCUGCUGGUGGGCAUGGUACCCAACAUCCAGAAG
GUGAGGGCAGGGGUCACCACGGAUGUCUCCUACCUGCUGGCCGGCUUUGGGAUCGUGCUC
UCC---------------------GAGGACAAGCAGGAGGUGGUGGAGCUGGUGAAGCAC
CAUCUGUGGGCUCUGGAA---GUGUGCUACAUCUCGGCCUUGGUCUUGUCC---UGCUCA
CUCACCUUCCUGGUCCUGAUGCGCUCA------------CUGGUGACACACAGGACCAAC
CUUCAAGCUCUGCACCGAGGAGCUGCCCUGGACUUGAGUCCCUUGCACCGGAGUCCCCAU
CCCUCCCGCCACGCCAUAUUCUGUUGGAUGAGCUUCAGUGCCUACCAGACAGCCUUUAUC
UGCCUUGGG------CUCCUGGUGCAGCAGAUCAUCUUCUUCCUGGGAACCACGGCCCUG
GCCUUCCUGGUGCUCAUGCCUGUGCUCCAUGGCAGGAACCUCCUGCUCUUCCGUUCCCUG
GAGUCCUCGUGGCCC---UUCUGGCUGACUUUGGCCCUGGCUGUGAUCCUGCAGAACAUG
GCAGCCCAUUGGGUCUUCCUGGAGACUCAUGAUGGACACCCACAGCUGACCAAC------
---------------CGGCGAGUGCUCUAUGCAGCCACCUUUCUUCUCUUCCCCCUCAAU
GUGCUGGUGGGUGCCAUGGUGGCCACCUGGCGAGUGCUCCUCUCUGCCCUCUACAACGCC
AUCCACCUCGGCCAGAUGGACCUCAGC---------CUGCUGCCACCGAGAGCUGCCACU
CUCGACCCCGGCUACUACACGUACCGAAACUUCCUGAAGAUUGAAGUCAGCCAGUCGCAU
CCAGCCAUGACAGCCUUCUGCUCC---CUGCUCCUGCAAGCGCGGAGC---------CUC
CUACCCAGGACCAUGGCAGCCCCCCAGGACAGCCUCAGACCAGGGGAGGAAGACGAA---
---------------GGGAUGCAGCUGCUACAGACAAAGGACUCCAUGGCCAAGGGAGCA
AGG---CCCAGGGCCAACCGCGGCAGGGCUCGCUGGGGUCUGGCCUACACGCUGCUGCAC
AACCCAACUCUGCAGGUCUUCCGCAAGACGGCCCUGUUGGGU---------------GCC
AAUGGUGCCCAGCCC---------------------------------------------
------------------------------------------------------------
------
>macaca_mulatta 
------------------------------------------------------------
------------------------------------------------------------
------------------------------------------------------------
------------------------------------------------------------
------------------------------AUGUCGUCCCAGCCAGCAGGGAACCAGACC
UCCCCCGGGGCCACAGAGGACUAC---UCCUACGGCAGCUGGUACAUCGAUGAG------
---CCCCAGGGCGGCGAGGAG---CUCCAGCCAGAGGGGGAAGUGCCCUCCUGCCACACC
AGCGUACCACCCGGCCUGUACCACGCCUGCCUGGCCUCGCUGUCA------AUCCUUGUG
CUGCUGCUCCUGGCCGUGCUGGUGAGGCGCCGCCAGCUCUGGCCUGACUGUGUGCGCGGC
AGGCCCGGCCUGCCCAGCCCU---------------------------------------
---------------------------------------GUGGAUUUCUUGGCUGGGGAC
AAGCCCCAGACAGUGCCUGCUGCUGUCUUCAUGGUCCUCUUCAGCUCCCUGUGUUUGCUG
CUCCCCGACGAGGACCCAUUGCCCUUCCUGACUCUCGCCUCA---GCACCCAGCCAAGGU
GGGAAAACUGAG------------------------------------------------
------------------------------------------------------------
---------------------------------------------------GCUCCAAGA
UGGGCCUGGAAGAUGCUGGGACUGUUCUAUUACGCUGCCCUCUACUACCCGCUGGCCGCC
UGUGCCACAGCUGGCCACAGAGCUGCACACUUGCUUGGCAGCACGCUGUCCUGGGCCCAC
CUUGGUGUCCAGGUCUGGCAGAGGGCAGAGUGUCCCCAGGCACCCAAGAUCUACAAGUAC
UAUUCCCUGCUGGCCUCCCUGCCUCUCUUGCUGGGCCUCGGAUUCCUG------------
------------------------------------------------------------
------------------------------------------------------------
---------AGCCUUUGGUACCCUGUGCAGCUGGUGAGAAGCUUCAGUCGUAGG------
------------------------------------------------------------
------ACAGGAGCAGGCUCCAAG---------GGGCUGCAGAGCAGCUACUCUGAGGAA
UAUCUGAGGAACCUCCUUUGC---AGGAAGAAGCUGGGAAGC---AGCUCCCACACCUCC
AAGCAUGGCUUCCUGUCCUGGGCCCGGGUCUGCUUGAGACACUGCAUCUACACUCCACAG
CCA---------GGAUUCCGUCUUCCGCUGAAGCUGGUGCUUUCAGCCACACUGACAGGG
ACGGCCAUUUACCAGGUGGCCCUGCUGCUGCUGGUGGGCGUGGUACCCACCAUCCAGAAG
GUGAGGGCGGGGGUCACCACGGAUGUCUCCUAUAUGCUGGCCGGCUUUGGGAUCGUGCUC
UCA---------------------GAGGACAAGCAGGAGGUGGUGGAGCUGGUGAAGCAC
CAUCUGUGGGCUCUGGAA---GUGUGCUACAUCUCGGCCUUGGUCUUAUCC---UGCUUA
CUCACCUUCCUGGUCCUAAUGCGCUCA------------CUGGUGACACACAGGACCAAC
CUUCGAGCUCUGUACCGAGGAGCUGCCCUGGACUUGAGUCCCUUGCAUCGGAGUCCCCAC
CCCUCCCGCCAAGCCAUAUUCUGUUGGAUGAGCUUCAGUGCCUACCAGACAGCCUUUAUC
UGCCUUGGG------CUCCUGGUGCAGCAAAUCAUCUUCUUCCUGGGAACCACGGCCCUG
GCCUUCCUGGUGCUCAUGCCUGUGCUCCAUGGCAGGAACCUCCUGCUCUUCCGUUCCCUG
GAGUCCUCGUGGCCC---UUCUGGCUGACUUUGGCCCUGGCUGUGACCCUGCAGAACAUG
GCAGCCCACUGGGUCUUCCUGGAGACUCAUGAUGGACACCCACAGCUGACCAAC------
---------------CGGCGAGUGCUCUAUGCAGCCACCUUUCUUCUCUUUCCCCUCAAU
GUGCUGGUGGGUGCCAUGGUGGCCACCUGGCGAGUGCUCCUCUCUGCCCUCUACAAUGCC
AUCCACCUUGGCCAGAUGGACCUCAGC---------CUGCUGCCACCGAGAGCCGCCACU
CUCGACCCCGGCUACUACACGUACCGAAACUUCUUGAAGAUUGAGGUCAGCCAGUCACAU
CCAGCCAUGACAGCCUUCUGCUUC---CUGCUCCUGCAAGCGCGGAGC---------CUC
CUACCCAGGACCAUGGUGGCCCCCAAGGACAGCCUCAGACCAGGGGAGGAAGACGAA---
---------------GGGAUGCAGCUGUUACAGACAAAGGACUCCAUGGCCAAGGGAGCA
AGG---CCCAGGGCCAGCCGCUGCAGGGCUCGCUGGGGUCUGGCCUACACGCUGCUGCAC
AACCCAACCCUGCAGGUCUUCCGCAAGACGGCCCUGUUGGGU---------------GCC
AAUGGUGCCCAGUCC---------------------------------------------
------------------------------------------------------------
------
>Pan_troglodytes 
------------------------------------------------------------
------------------------------------------------------------
---------------------------------AUGGGCGGGAAGGGAGGAGGGGACAUG
AGAGGCCCUGUCCUCUUCCCGUGCCAGCUUGCUCAGGCCCUCAGUCCCAGACGGGCUUUU
CCCAGAGAGCUAAAAGAGAAGGGCCAGAGAAUGUCGUCCCAGCCAGCAGGGAACCAGACC
UCCCCCGGGGCCACAGAGGACUAC---UCCUAUGGCAGCUGGUACAUCGAUGAG------
---CCCCAGGGGGGUGAGGAG---CUCCAGCCAGAGGGGGAAGUGCCCUCCUGCCACACC
AGCGUACCACCCGGCCUGUACCACGCCUGCCUGGCCUCGCUGUCA------AUCCUCGUG
CUGCUGCUCCUGGCCGUGCUGGUGAGGCGCCGCCAGCUCUGGCCUGACUGUGUGCGUGGC
AGGCCCGGCCUGCCCAGCCCU---------------------------------------
---------------------------------------GUGGAUUUCUUGGCUGAGGAC
AGGCCCCGGGCAGUGCCUGCUGCUGUUUUCAUGGUCCUCUUGAGCUCCCUGUGUUUGCUG
CUCCCCGACGAGGAUCCAUUGCCCUUCCUGACUCUCGCCUCA---GCACCCAGCCAAGAU
GGGAAAACUGAG------------------------------------------------
------------------------------------------------------------
---------------------------------------------------GCUCCAAGA
GGGGCCUGGAAGAUACUGGGACUGUUCUAUUAUGCUGCCCUCUACUACCCUCUGGCUGCC
UGUGCCACGGCUGGCCACACAACUGCACACCUGCUCGGCAGCACGCUGUCCUGGGCCCAC
CUUGGGGUCCAGGUCUGGCAGAGGGCAGAGUGUCCCCAGGUGCCCAAGAUCUACAAGUAC
UACUCCCUGCUGGCCUCCCUGCCUCUCCUGCUGGGCCUCGGAUUCCUG------------
------------------------------------------------------------
------------------------------------------------------------
---------AGCCUUUGGUACCCUGUGCAGCUGGUGAGAAGCUUCAGCUGUAGG------
------------------------------------------------------------
------ACAGGAGCAGGCUCCAAG---------GGGCUGCAGAGCAGCUACUCUGAGGAA
UAUCUGAGGAACCUCCUUUGC---AGGAAGAAGCUGGGAAGC---AGCUACCACACCUCC
AAGCAUGGCUUCCUGUCCUGGGCCCGCGUCUGCUUGAGACACUGCAUCUACACUCCACAG
CCA---------GGAUUCCGUCUCCCGCUGAAGCUGGUGCUUUCAGCUACACUGACAGGG
ACGGCCAUUUACCAGGUGGCCCUGCUGCUGCUGGUGGGCGUGGUACCCACCAUCCAGAAG
GUGAGGGCAGGGGUCACCACGGAUGUCUCCUACCUGCUGGCCGGCUUUGGAAUCGUGCUC
UCC---------------------GAGGACAAGCAGGAGGUGGUGGAGCUGGUGAAGCAC
CAUCUGUGGGCUCUGGAA---GUGUGCUACAUCUCAGCCUUGGUCUUGUCC---UGCUUA
CUCACCUUCCUGGUCCUGAUGCGCUCA------------CUGGUGACACACAGGACCAAC
CUUCGAGCUCUGCACCGAGGAGCUGCCCUGGACUUGAGUCCCUUGCAUCGGAGUCCCCAU
CCCUCCCGCCAAGCCAUAUUCUGUUGGAUGAGCUUCAGUGCCUACCAGACAGCCUUUAUC
UGCCUUGGG------CUCCUGGUGCAGCAGAUCAUCUUCUUCCUGGGAACCACGGCCCUG
GCCUUCCUGGUGCUCAUGCCUGUGCUUCAUGGCAGGAACCUCCUGCUCUUCCGUUCCCUG
GAGUCCUCGUGGCCC---UUCUGGCUGACUUUGGCCCUGGCUGUGAUCCUGCAGAACAUG
GCAGCCCAUUGGGUCUUCCUGGAGACUCAUGAUGGACACCCACAGCUGACCAAC------
---------------CGGCGAGUGCUCUAUGCAGCCACCUUUCUUCUCUUCCCCCUCAAU
GUGCUGGUGGGUGCCAUGGUGGCCACCUGGCGAGUGCUCCUCUCUGCCCUCUACAACGCC
AUCCACCUUGGCCAGAUAGACCACAGC---------CUGCUGCCACCGAGAGCCGCCACU
CUCGACCCCGGCUACUACAUGUACCGAAACUUCUUGAAGAUUGAAGUCAGCCAGUCGCAU
CCAGCCAUGACAGCCUUCUGCUCC---CUGCUCCUGCAAGCGCAGAGC---------CUC
CUACCCAGGACCAUGGCAGCCCCCCAGGACAGCCUCAGACCAGGGGAGGAAGACGAA---
---------------GGGAUGCAGCUGCUACAGACAAAGGACUCCAUGGCCAAGGGAGCU
AGG---CCCAGGGCCAGCCGCGGCAGGGCUCGCUGGGGUCUGGCCUACACGCUGCUGCAC
AACCCAACCCUGCAGGUCUUCCGCAAGACGGCCCUGUUGGGU---------------GCC
AAUGGUGCCCAGCCC---------------------------------------------
------------------------------------------------------------
------
>Galago_senegalensis 
------------------------------------------------------------
------------------------------------------------------------
------------------------------------------------------------
------------------------------------------------------------
------------------------------AUGUCCUCCCAGGCAGCCGGGAACCAGACC
UCC------UCCACAGGCGACUUC---GAGGACAAU---UGGUACAUCGAUGAG------
---CCCCAGGGGGAUGAGGGG---CUCCAGCCAGACGGGACAGUGCCCUCCUGUCACCCC
AGUGUGCCCCCUGGCCUGCACCAUGCCUGCCUGGCCUCCCUUUCG------AUCCUCGCA
CUGCUGCUGCUGGCCAUGCUAGUGAGGCGCCGCCAGCUCUGGCCUGACUGUGGGCGUGGC
AGGCCAGGCCUGCCCAGCCCU---------------------------------------
---------------------------------------GUGGAUUUCUUGGCUGGGGAC
AGGCCCCGGACAGUGCCUGUUGCCGUCUUCAUGGUCCUCUUCAGCUCCUUAUGUUUGCUG
CUCCCAGAUAAGGACCCGCUGCCCUUCCUGAGCCUUGCCUUG---CCACCUAGCCAAGGG
AAUGAUAAUAAA------------------------------------------------
------------------------------------------------------------
---------------------------------------------------GUAGUA---
GGGCCCCAGAAGAUGCUGGGCCUGCUCUAUUACGCUGCCCUCUACUACCCCCUGGCCUCC
UGUGCCUCGACUGGCCACAGAGCUGCAUACCUGCUUGGCAGCAUACUGUCCUGGGCCCAC
CUGGUAGUCCAGAUCUGGCAGAGGGCAGAGUGUCCCCAGGCACCCCAGAUUUACAAGUAC
UACUCCCUACUGGCCUCCCUGCCUCUCCUUCUGGGUCUUGGAUUCCUG------------
------------------------------------------------------------
------------------------------------------------------------
---------AGCCUUUGGUACCCGGUGCAGCUGGUGAGAAGCUUCAGCCACAGG------
------------------------------------------------------------
------ACAGGCUUUGAG---------------GGGCUGCAGAGCCGCUACUCUGAGGAA
UAUCUGAGGAACCUCCUUUGC---CGGAAGAAGCUGGAGACA---AGCUCCCACUCCCCC
AAGCACGGGUUCCUGUCCUGGGCCUGGAUCUGCUUCAGGCAGUACAUCUACACUCCACAG
AGA---------GGAUUCCGCCUCCCCCUGAAGCUGGUGCUUUCAGCCACUCUGACAGGG
ACAGCAAUUUACCAGGUGGCCCUGCUGCUCCUAGUGGGCGUGGUACCCACCAUACAGAAG
GUGAGGGCGGGUGUCACCACAGACGUCUCCUAUCUGCUGGCCGGCUUUGGGAUCAUGCUC
UCA---------------------GAGGACAGACAGGAGGUGGUGGAGCUGGUGAAACAC
UAUCUGUGGGCUCUGGAA---GUUUGCUACAUCUCGGCCUUGGUCUUGUCC---UGCUCA
CUCACCUUCCUGGUCCUGAUCCGCUCG------------CUGGCAGCACACAGGGCCAAC
CUUCGAGCUCUGCACCGAGGGGCUGCCCUGGACCUGGGGCCUGCACCCCAGAGCCUCCAC
CCUUCCCGCCAAGCCAUAUUCUGUUGGAUGAGCUUCAGUGCCUACCAGACUGCCUUUACC
UGUCUUGGA------CUCCUGGUGCAGCAGGUCAUUUUCUUCCUGGGGACCACGGCCCUU
GCCCUCCUGGUGUUCAUGCCCAUGCUCCAUGGCAGAAACCUCCUGCUCCUACGGUUCCUG
GAGUCCUCAUGGCCC---UUCUGGCUGACUUUGGCCCUGACUGUGACCCUGCAGAAUGUG
GCAGCCCAGUGGUUUUUCCUAGAGACAAAUCACGGACACCCAGAGCUGACCAAC------
---------------CGGCGAGCACUCUACACAGUCACCUUUCUUCUCUUCCCUCUCAAC
GUGCUGGUGGGCGCCAUGGUGGCCACCUGGCGAGUGUGCCUCUCUGCCCUCUACAAUGCU
GUCCACCUUGGCCAGACAGAUCUCAGC---------UUGCUGCCCCCGAGAGCUGCCACU
UUUGACCCUGGCUACCACACAUACCGGAACUUCUUGAAGAUUGAGGUCAGCCAGUCACAU
CCAGCCAUGACAGCCUUCUGCACC---CUGCUCCUGCAAGCACGGAGU---------CCC
CCAUCCUGGACCCCACCAGCCCCCCAGGACAGCCUGAGGCCAGGGGAGGAAGAAGAA---
---------------GGGAUGCAGUUGCUGCAGACAAAGGACCCCAUGGCCAAGGGAGCA
GGG---CCCAGGGUCAGCCGUGGCAGGGCCCGCUGGGGCCUGGCCUACACACUGCUGCAC
AACCCAGCCCUGCAGGCCUUUCGGAAGAUGGCCCUGUCAGGUGCC---------CGAGCC
AACGGCACCCAGUCC---------------------------------------------
------------------------------------------------------------
------
>Chlorocebus_sabaeus 
------------------------------------------------------------
------------------------------------------------------------
------------------------------------------------------------
------------------------------------------------------------
------------------------------AUGUCGUCCCAGCCAGCAGGGAACCAGACC
UCCCCCGGGGCCACAGAGGACUAC---UCCUACGGCAGCUGGUACAUCGAUGAG------
---CCCCAGGGCGGCGAGGAG---CUCCAGCCAGAGGGGGAAGUGCCCUCCUGCCACACC
AGCGUACCACCCGGCCUGUACCACGCCUGCCUGGCCUCGCUGUCA------AUCCUUGUA
CUGCUGCUCCUGGCCGUGCUGGUGAGGCGCCGCCAGCUCUGGCCUGAUUGUGUGCGCGGC
AGGCCCGGCCUGCCCAGCCCU---------------------------------------
---------------------------------------GUGGAUUUCUUGGCUGGGGAC
AGGCCCCAGACAGUGCCUGCUGCUGUCUUCAUGGUCCUCUUCAGCUCCCUGUGUUUGCUG
CUCCCCGACGAGGACCCAUUGCCCUUCCUGACUCUCGCCUCA---GCACCCAGCCAAGGG
------------------------------------------------------------
------------------------------------------------------------
------------------------------------------------------------
---GCCUGGAAGAUGCUGGGACUGUUCUAUUACGCUGCCCUCUACUACCCGCUGGCCGCC
UGUGCCACAGCUGGCCACAGAGCUGCACACUUGCUCGGCAGCACGCUGUCCUGGGCCCAC
CUUGGUGUCCAGGUCUGGCAGAGGGCAGAGUGUCCCCAGGCACCCAAGAUCUACAAGUAC
UAUUCCCUGCUGGCCUCCCUGCCUCUCUUGCUGGGCCUCGGAUUCCUG------------
------------------------------------------------------------
------------------------------------------------------------
---------AGCCUUUGGUACCCUGUGCAGCUGGCGAGAAGCUUCAGUCGUAGG------
------------------------------------------------------------
------ACAGGAGCAGGCUCCAAG---------GGGCUGCAGAGCAGCUACUCUGAGGAA
UAUCUGAGGAACCUCCUUUGC---AGGAAGAAGCUGGGAAGC---AGCUCCCACACCUCC
AAGCAUGGCUUCCUGUCCUGGGCCCGGGUCUGCUUGAGACACUGCAUCUACACUCCACAG
CCA---------GGAUUCCGUCUUCCGCUGAAGCUGGUGCUUUCAGCCACACUGACAGGG
ACGGCCAUUUACCAGGUGGCCCUGCUGCUGCUGGUGGGCGUGGUACCCACCAUCCAGAAG
GUGAGGGCGGGGGUCACCACGGAUGUCUCCUAUAUGCUGGCCGGCUUUGGGAUCGUGCUC
UCA---------------------GAGGACAAGCAGGAGGUGGUGGAGCUGGUGAAGCAC
CAUCUGUGGGCUCUGGAA---GUGUGCUACAUCUCAGCCUUGGUCUUGUCC---UGCUUA
CUCACCUUCCUGGUCCUGAUGCGCUCA------------CUGGUGACACACAGGACCAAC
CUUCGAGCUCUGUACCGAGGAGCUGCCCUGGACUUGAGUCCCUUGCAUCGGAGUCCCCAC
CCCUCCCGCCAAGCCAUAUUCUGUUGGAUGAGCUUCAGUGCCUACCAGACAGCCUUUAUC
UGCCUUGGG------CUCCUGGUGCAGCAAAUCAUCUUCUUCCUGGGAACCACGGCCCUG
GCCUUCCUGGUGCUCAUGCCUGUGCUCCAUGGCAGGAACCUCCUGCUCUUCCGUUCCCUG
GAGUCCUCGUGGCCC---UUCUGGCUGACUUUGGCCCUGGCUGUGACCCUGCAGAACAUG
GCAGCCCACUGGGUCUUCCUGGAGACUCAUGAUGGACACCCACAGCUGACCAAC------
---------------CGGCGAGUGCUCUAUGCAGCCACCUUUCUUCUCUUUCCCCUCAAU
GUGCUGGUGGGUGCCAUGGUGGCCACCUGGCGAGUGCUCCUCUCUGCCCUCUACAAUGCC
AUCCACCUUGGCCAGAUGGACCUCAGC---------CUGCUGCCACCGAGAGCCGCCACU
CUCGACCCCGGCUACUACACAUACCGAAACUUCUUGAAGAUUGAGGUCAGCCAGUCGCAU
CCAGCCAUAACAGCCUUCUGCUUC---CUGCUCCUGCAAGCGCGGAGC---------CUC
CUACCCAGGACCAUGGUGGCCCCCAAGGACAGCCUCAGACCAGGGGAGGAAGACGAA---
---------------GGGAUGCAGCUGUUACAGACAAAGGACUCCAUGGCCAAGGGAGCA
AGG---CCCAGGGCCAGCCGCUGCAGGGCUCGCUGGGGUCUGGCCUACACGCUGCUGCAC
AACCCAACCCUGCAGGUCUUCCGCAAGACGGCCCUGUUGGGU---------------GCC
AAUGGUGCCCAGUCC---------------------------------------------
------------------------------------------------------------
------
>Tarsius_syrichta 
------------------------------------------------------------
------------------------------------------------------------
------------------------------------------------------------
------------------------------------------------------------
------------------------------AUGUCGUCCCAGGCAGCAGGGAACCAGACC
UCGGCUGGGGCCGUGGAUGAC---------UACGCCAGCUGGUACAUAGAUGAG------
---CCCCAGAGUGGCGAGGAG---CUCCAGCCCGAGGGGGCGGUGCCCUCCUGCCACCCC
AGUGUGACACCCGGCCUGUACCACGCCUGCCUGGCCUCGCUGUCA------AUCCUUGUG
CUGCUGCUGCUGGCCGUGCUGGAGAGGCGCCGCCGGCUCUGGCCCGACUGUGGGCACGGC
AGGCCUGGCCUACCCAGCCCU---------------------------------------
---------------------------------------GUGGAUUUCCUGGCUGGGGAC
GGCCCCCGGGCCGCGCCUGCCGCUGUCUUCACGGCCCUCCUCAGCUCCCUGUGCCUGCUG
CUCACU---GAGGACCCGCUGCCCUUCCUGGCCCUCGCCUCA---UCCCCCAGCCCAGAU
GGGAAAACUGAG------------------------------------------------
------------------------------------------------------------
---------------------------------------------------ACUCUAAGA
GGGCCCUGGACAAUGCUGGGUCUGCUGUACUGCGCUGCCCUCUACUACCCCCUGGCCGCC
UGUGCCACGGCUGGCCACAGAGCUGCACACCUGCUCGGCAGUGCCCUGUCCUGGGCCCAC
UUCGGGGUCCAGGUCUGGCAGAGGGCAGAGUGUCCUCAGGCACCCAAGGUCUACAAGUAC
UACUCCCUGCUGGCCUCCUUGCCUCUCCUCCUAGGCCUUGGAUUCCUG------------
------------------------------------------------------------
------------------------------------------------------------
---------AGCCUCUGGUACCCGAUGCAGCUGGUGAGGAGUUUCAGCCACAGG------
------------------------------------------------------------
------ACAGGAGAAGGCUCCCAG---------GGCUGGCAGAGCAGGGAAUCUGAGGAA
UACCUGAAAAGCGUCCUUCGC---CGGAAGAAGCUGGACAAC---AGCUCCCACACUUCC
AAGCGAGGCUUCCUGUCCUGGGCCUGGAUCUGCCUCAGACGCUGGGUCUACACUCCACCG
CGA---------GGAUUCCGCCUCCCCUUGAAGCUGGUGCUUUCAGUCACUCUGACAGGG
ACAGCCAUUUACCAGGUAGCCCUACUGCUGUUGGUGGGUGUGGUGCCCACCAUCCAGAAG
GUGAGGGCAGGGGUCACCACGGACGUCUCCUACCUGCUGGCCGGCUUUGGAAUCGUGCUC
UCG---------------------GAGGACAGGCAGGAGGUGGUGGAGCUGGUGAAACAC
CAUCUGUGGGCUCUGGAA---GUGUGCUACAUCUCGGCCUUGGUCCUGUCC---UGCUCA
CUUACCUUCUUGGUCCUGAUCCGCUCA------------CUGGUGACACACAGGGUCAAU
CUUCAAGCCCUUCACCGGGGGGCUGCCCUGGACUUGGGUCCCCCGCUCCGGAGCCCCCGA
CCCUCCCGCCAAGCCACAUUCUGCUGGAUGAGCUUCAGCGCCUACCAGACUGCCUUCACC
UGCCUUGGC------CUCCUGGUGCAGCAAGUCAUCUUCUUCCUGGGGACCACAACCCUG
GCCUUCCUGGUGCUGGUGCCUAUGCUUCACGGCAGGAACCUCUGGCUCCUGCACUCCCUG
GAGUCCUCGUGGCCC---UUCUGGCUGACCUUGGCUCUGGCUGUGAUCCUGCAGAACAUG
GCAGCCCACUGGGUCUUCCUGGAGACUCAUGAUGGACACCCAGAGCUGACCAAC------
---------------CGGCGGGUGCUGUACGCGGCCACUUUUCUCCUCUUCCCCCUCAAC
GUGCUGGUGGGCGGAGUCGCGGCUGUCUGGAGAGUGCUCCUCUCUGCCCUCUACAACACU
GUCCACCUGGGCCAGAUGGAUCUCAGC---------CUACUGCCCCAGAGGGCAGCCACG
CUGGACCCUGGCUACCGCACAUACCGAAACUUCCUAAAGAUCGAGGUCAGCCAGUCACAC
CCUGCUGUGAUGGCCUUCUGUACC---CUGCUUCUGAGACCUCGGAGC---------CCC
CGACCCCGGACCCCAGUGGACUUCCAGAACAGCCUCAGACCAGGGGAGGAAGAAGAA---
---------------GGGAUGCAGCUGCUGCAGACAAAGGACCUCAUGGCCAAGGGGGCA
GGG---UCCAGGGCCAGACGCAGCAGGGUCCGCUGGGGUCUGGCCUACACACUGCUGUAC
AACCCAGCCCUGCAGGCCUCCCGGAAGGUGGCCCUGGCAGGCACU---------CGGGCC
AACGGCACCCAGCCC---------------------------------------------
------------------------------------------------------------
------
>Sorex_araneus 
------------------------------------------------------------
------------------------------------------------------------
------------------------------------------------------------
------------------------------------------------------------
---------------------------AUGGCGCUGGCGCAGACGGCGGGGAACCAGACG
GCCUCAGAGGCCUCGGAGGACUAU---UCCUAUGGCAGCUGGUACAUCGACGAG------
---GCCGAGGAGGGCCAGGAG---GCCCCAACAGAGGCCUUUGGGCCCCCCUGCCAGCAC
AGCGCGCCCCCCGGCCUCCUCCACGCCUGCCUGGCCCUGCUGUCC------GUCCUUGCA
AUGCUGCUGCUGGCCAUGCUGGUGCGGCGCCGCCGGCUCUGGCCCCGCUGUGGCCAAGGC
AGGCCCGGACUGCCCAGCCCU---------------------------------------
---------------------------------------GCAGACUUCUUGGCGAGGGAC
CAGCCCCGCGUGGUGCCCGCUGCUGUCUUCAUGGUCCUCUUCAGCUCCCUGUGUCUGCUG
CUCUCCGACGAGGCCCCGCUGCCCUUCCUGACCCGCGGGCCA---CUGCCCAGCCCAGAU
GGGGUUACUGAG------------------------------------------------
------------------------------------------------------------
---------------------------------------------------ACUCCAAGA
GGGCCCUGGAAGAUGCUGGCCCUGCUCUACUACCCUCUUCUCUACUACCCGCUGGCCGCC
UGCGCCACCGUCCCACACAGAGCCGCACACUUGCUGGGCACCGCGCUCUCCUGGGCUCAC
CUCGGGGCGCAGGUGUGGCAGAGAGCAGAGUGUCCCGAGGCACCCCAGAUCUACAGGUAU
UACUCCCUGUUGGCCUCCCUGCCUGUCCUGCUGGGACUCGCCCUGCUG------------
------------------------------------------------------------
------------------------------------------------------------
---------AGCCUCUGGUACCCAGUGCAGCUGCUGAGGAGCUUCCGACACGAG------
------------------------------------------------------------
------GCCAGAGCGGGCUGGAAG---------UGGCCACAGGGCGACCAGUCUGAGGUC
UACCUGAGGACCCUCCUGUGU---GGGAAGAAGCUGGAGACC---AGGUCACACAGCACC
AAGCAGGGCUCCCUGGCCCAGGCCCGGGGCUGCCUCCGACGCUGUGCCUACACUCCGCAG
GCA---------GGAUUCCGACUCCCUCUGAGCCUGGUGCUCUCCGCCACCCUGAUGGGA
ACGGCCAUUUACCAGGUGGCCCUGCUGCUGCUGGUGGGUGUGGUGCCCACCGUGCACAAG
GUGAGGGCAGGCGUCGACACCGACGUGGCCUACGUGCUGGCCGGCUUCGGCAUUGAGCUG
UCG---------------------GAUGACAAGCAGGAGGUGGUGGAGCUGGUGAAGCAC
CACCUGUGGGCACUGGAA---GUGUGCUACGUCUCCGCGCUGGUCCUGUCC---UGCUCA
CUCAGCUGCCUGGUGCUGACCCGCUCG------------CUGGCGGCACACAGGGCCAAC
CUUCGAAUCCUACACCGAGGGGCUGCCCUGGAGCUGGGCCCCCUGGCCCAGAGCCCCUGC
CCCUCCCGCCAGGCCAUAUUCUGCUGGAUGAGCUUCAGCGCGUACCAGACUGCUUUCACC
UGCCUGGGG------CUCGUGCUGCAGCAGGUCAUCUUCUUCCUGGGGACCUCGGCCCUC
ACCUUCCUGGUGUUCAUGCCUGUGCGUUACGGCAGGAACCUGCUGCUCCUCCGGUCCCUG
GAGUCCUCGUGGCCC---UUCUGGCUGACCUUGGCCCUGGCCGUGAUGCUGCAGCAACUG
GCGGCCCACUGGGGCUUCCUGGACACUCGCCACGGACACCCGGAGCUGACCAAC------
---------------CGGCGUGCUCUCUCGGCUCUCACCUUCCUGUUCUUCCCCAUCAAC
GUGCUCGUGGGCGCCAUGGUGGCGGCCUGGAGGGUGCUCCUGUCCGCCCUCUACAACGCC
GUCCACCUCGGCCAGAUGGACCUCAGC---------CUGCUGCCUCCCAGAGCCGCCACU
CUCGACCCCGGCUACCAUGCCUACUGCAGCUUCUUGAAGAUGGAGGCCAGUCAGUCACAC
CCGGCCAUGACGGCUUUCUGUGCC---CUGCUCCUGCGAAGGAGGGAC------------
---CCCCAGCUCCCGGCCGGCCCCCAGGACAGACUCCAACCAGGGCAGGAAGAGGAA---
---------------GGGAUGCAGCUGCUGCAGGCCAAGGCCCCGGUGGCCCAGUGGGCC
GCC---UGCAGAGCCCGCCGCAGCCGAGCCCGCUGGGGCCUGGCCUACUCCCUGCUGCGC
AACCCGGCACUGCGGGCCUGGCGGAAGCCCGGGCCCCUGGGCAGCCAGGCGGGGACGUGC
ACCGGGUCC---------------------------------------------------
------------------------------------------------------------
------
>Mus_musculus 
------------------------------------------------------------
------------------------------------------------------------
------------------------------------------------------------
------------------------------------------------------------
------------------------AUGGAGUCCCAGGCAUCUGAGAAUGGAAGCCAGACC
UCCUCCGGGGUGACAGAUGAC---------UACAGCAGCUGGUACAUCGAGGAA------
---CCUCUAGGAGCUGAGGAG---GUGCAGCCAGAGGGGGUGAUUCCCCUUUGCCAGCUC
ACCGCACCCCCUGCCCUGCUCCAUGCCUGCCUGGCUUCACUGUCG------UUCCUGGUU
CUGCUGCUGCUGGCCUUGCUGGUGAGACGGCGCAGGCUUUGGCCACGCUGUGGUCAUCGC
GGACUUGGACUGCCCAGCCCU---------------------------------------
---------------------------------------GUGGAUUUCUUGGCUGGGGAC
CUAUCCUGGACAGUGCCUGCUGCUGUCUUUGUGGUCCUCUUCAGCAACCUAUGCCUGUUG
CUCCCUGAUGAGAACCCACUGCCUUUCCUGAACCUCACUGCA---GCAUCAAGUCCAGAU
GGAGAGAUGGAG------------------------------------------------
------------------------------------------------------------
---------------------------------------------------ACAUCAAGA
GGGCCCUGGAAGCUACUGGCUCUGCUCUACUAUCCAGCCCUCUAUUACCCUCUGGCUGCU
UGUGCUUCGGCAGGGCACCAAGCUGCAUUCCUAUUGGGUACUGUGUUAUCUUGGGCCCAC
UUUGGUGUUCAGGUCUGGCAGAAAGCUGAGUGUCCUCAGGAUCCUAAGAUCUACAAGCAC
UACUCCUUGCUGGCCUCCCUGCCUCUACUUCUGGGUCUUGGAUUCCUG------------
------------------------------------------------------------
------------------------------------------------------------
---------AGCCUUUGGUAUCCAGUACAACUUGUGCAGAGUCUCCGUCACCCG------
------------------------------------------------------------
------ACAGGAGCAGGCUCCCAG---------GGGCUGCAGACCAGCUACUCCGAGAAG
UAUCUGAGAACUCUUCUCUGC---CCAAAGAAGUUGGAUAGCUGCUCCCAUCCUGCCUCC
AAGCGUAGCCUCCUGUCUCGGGCCUGGGCCUUCUCCCAUCAUUCCAUCUACACUCCACAG
CCA---------GGAUUCCGCCUGCCCUUGAAGCUGGUGAUCUCGGCCACCCUGACAGGA
ACAGCCACUUACCAGGUGGCCCUGCUGCUGCUGGUGAGCGUGGUGCCUACUGUGCAGAAG
GUGAGGGCGGGGAUCAACACAGAUGUCUCCUACCUGCUGGCUGGCUUUGGGAUCGUGCUC
UCU---------------------GAAGACAGGCAGGAGGUGGUAGAGCUGGUGAAGCAU
CACCUAUGGACUGUGGAA---GCAUGCUACAUCUCAGCUCUGGUCUUGUCC---UGCGCA
UCAACCUUCCUGCUCCUGAUCCGAUCC------------CUGAGGACACACAGGGCCAAU
CUUCAAGCACUACACCGAGGGGCUGCCCUGGAUCUGGACCCCCCUCUUCAGAGUAUUCAU
CCCUCUCGCCAAGCCAUAGUCAGCUGGAUGAGCUUCUGUGCCUACCAGACGGCCUUCAGC
UGCCUUGGG------CUCCUGGUGCAGCAGGUCAUCUUCUUCUUGGGGACCACAUCCCUG
GCCUUCCUGGUGUUUGUGCCUUUACUGCAUGGCAGGAACCUCCUGCUGCUGCGAUCCCUG
GAAUCCACGUGGCCC---UUCUGGCUGACUGUGGCCUUAGCUGUAAUCCUGCAGAACAUA
GCAGCCAACUGGAUCUUCCUGAGGACUCACCAUGGAUACCCAGAGCUGACCAAC------
---------------CGGCGCAUGCUCUGCGUAGCUACUUUUCUCCUCUUCCCCAUCAAC
AUGCUGGUGGGAGCCAUAAUGGCUGUCUGGCGGGUGCUCAUCUCUUCUCUCUACAACACU
GUUCACCUCGGCCAGAUGGACCUCAGC---------CUGCUGCCGCAGAGGGCAGCCUCC
CUGGAUCCAGGCUACCACACAUACCAAAACUUCCUGAGGAUUGAGGCCAGCCAGUCACAU
CCAGGAGUCAUAGCCUUCUGUGCC---CUGCUCCUCCAUGCUCCAAGUCCA---------
CAGCCCCGGCCCCCAUUGGCCCCUCAGGACAGCCUCAGGCCGGCAGAAGAAGAAGAA---
---------------GGGAUGCAGUUGCUACAGACCAAGGACCUGAUGGCCAAGGGAGCA
GGA---CACAAAGGCAGCCAGAGCAGGGCCCGCUGGGGUCUGGCCUACACAUUGCUCCAC
AAUCCAAGCCUACAGGCCUUCCGGAAGGCAGCCCUUACUAGUGCC---------AAGGCC
AAUGGCACCCAGCCC---------------------------------------------
------------------------------------------------------------
------
>Rattus_norvegicus 
------------------------------------------------------------
------------------------------------------------------------
------------------------------------------------------------
------------------------------------------------------------
------------------------AUGGAAUCCCAGGCCUCUGAGAAUGGAAGCCAGACC
UCCUCCGGGGUGACAGAUGAC---------UACAGCAGCUGGUACAUCGAGGAA------
---CCUCUAGGAGCUGAGGAG---GUGCAGCCAGAGGGGGUGAAUCCCCUUUGCCAGCCC
ACUGUACCGCCUGCCCUGCACCAUGCCUGCUUGGCCUCACUGUCG------CUCCUGGCU
CUGCUGCUGCUGGCCUUACUGGUGAGACGUCGCAGGCUUUGGCCACACUGUGCUCAUUGC
AGACCUGGACUGCCCAGCCCU---------------------------------------
---------------------------------------GUGGAUUUCUUGGCUGGGAAC
CGAUCCUGGACAGUUCCUACUGCUGUCUUUGUGGCCCUCUUCAGCAAUCUGUGCCUGUUG
CUCCCUGAUGAGAACCCACUGCCUUUCCUGAACCGCACUGCA---GCAUCCAGUCCAGAU
GGAGAGCCGGAG------------------------------------------------
------------------------------------------------------------
---------------------------------------------------ACAUCAAGA
GGGCCCUGGAAGCUCCUGGCUCUGCUCUACUACCCAGCCCUCUACUACCCUCUGGCUGCC
UGUGCUACGGCAGGGCACCGAGCUGCAUACUUACUGGGUACUGUGCUAUCUUGGGUUCAC
GUCAGUGUUCAGGUCUGGCAGAGAGCAGAGUGUCCUCAGGACCCCAAGAUCUACAAGCAC
UACUCCUUGCUGGCCUCCCUGCCUCUGCUUCUGAGUCUUGGAUUCCUG------------
------------------------------------------------------------
------------------------------------------------------------
---------AGCCUUUGGUAUCCAGUACAAGUGGUGCAGAGUAUCCGUCAUCGG------
------------------------------------------------------------
------ACAGGAGCAGGCUCCCAG---------GGGCUACAGACCAGCUACUCCGAGAAG
UAUCUGAGAGCCCUCCUCUGU---CCAAAGAAGCUGGACAGCUGCUCCCAUCCCGCCUCC
AAGCGUAGCCUUCUGUCUCGGGCUUGGGCCUUUUCCCAGCAUUCCAUCUACACUCCAGAG
CCA---------GGAUUCUGCCUGCCCUUGAAGCUGGUGAUCUCGGCCACCCUGACAGGA
ACAGCCACUUACCAGGUGGCCCUGCUGUUGCUGGUGAGCGUGGUGCCUACUGUGCAGAAG
GUGAGGGCAGGGAUCACCACAGAUGUCUCCUACCUGCUGGCGGGCUUUGGGAUUGUGCUC
UCU---------------------GAAGACAGGCAGGAGGUGGUAGAGCUGGUGAAGCAU
CACCUAUGGGCCGUGGAA---GCAUGUUAUAUCUCAGCUCUGGUCUUGUCC---UGCUCA
UUAACCUUCCUGCUUCUGAUCCGCUCC------------CUGAGGACUCACAGGGCCAAU
CUUAAAGCACUGCACCGAGGGGCUGCCCUGGAUCUGGGUCCCCCUCUUCAGAGUACUCAC
CCCUCUCGCCAAGCCAUAGUCUGCUGGAUGAGCUUCAGUGCCUACCAGACGGCCUUCAGC
UGCCUUGGG------CUCCUGGUGCAGCAGGUCAUCUUCUUCCUGGGGACCACAAUCCUG
GCCUUCCUAGUGUUUGUGCCUUUACUCCAUGGUAGGAACCUCUUGCUCCUCCGGUCCCUG
GAAUCCACAUGGCCC---UUCUGGCUGACUCUGGUCUUGGCUGUAAUCCUGCAGAACAUA
GCAGCCAAUUGGGUCUUCCUAGAGUCUCACCACGGAUACCCGGAGCUGACCAAC------
---------------CGGCGCAUGCUCUGCGUAGCCACUUUUCUUCUCUUCCCCAUCAAC
AUGCUGGUGGGAGCCAUAAUGGCUAUUUGGCGGGUGCUCCUCUCUUCUCUCUACAACACU
GUUCACCUCGGCCAGAUGGACCUCAGC---------CUGCUGCCGCAGAGAGCUGCCUCC
CUGGAUCCAGGCUAUCACACAUACCGAAACUUCCUGAGGAUUGAGGCCAGCCAGUCACAC
CCAGGAGUCAUAGCCUUCUGUGCC---CUGCUCCUUCAUGUGCCAAGUCCA---------
CAGCCCCAGCCCCCACUGGCCCCCCAGGACAGCCUCAGACCAGCAGCAGAAGAAGAA---
---------------GGUAUGCAAUUGCUACAGACCAAGGACCUGAUGGCCAAGGGAGCA
GGA---CCCAAAGGCAGCCGGAGCAGGGCCCGGUGGGGUCUGGCCUACACAUUGCUCCAC
AACCCAAGUCUGCAGGCCUUUCGGAAGGCAGCCCUUACUAGUGCC---------AAGGCC
AAUGGCACCCAGCCC---------------------------------------------
------------------------------------------------------------
------
>Cavia_porcellus 
------------------------------------------------------------
------------------------------------------------------------
------------------------------------------------------------
------------------------------------------------------------
---------------------------AUGUCCUUGUCCCAGGCAGCAGAGAACCAGACC
UCUUCCAGGGCUGCAGAUGAC---------UACAGCAGCUGGUACAUCGACGAG------
---CCCCUGGAGGACAAGGAA---CUCCAGCCAGAGGGGGAGGUGCCCUCCUGCCAGCCC
AGUGUGCCACCUGCCCUGUGCCAUGCCUGCCUGGCUGUACUGUCG------AUGCUCGUC
CUGCUGCUGCUGCUCUGGCUGCUGUUGUGCCACCGGCUCCGGCCCGGCUCUGGGCGAGGA
GGGCCUCGUCUGCCCAGCCCU---------------------------------------
---------------------------------------GUGGAUUUCCUGGCUGGGCAC
AGACCCUGGGCCGUGCCUGCUGCUGUCUUCAUGGUCCUCUUCAGCGCCCUGUGCCUUCUG
CUACCCAGUGAAGAUCCACUGCCCUUCCUGCCCCUCACCUAC---ACACCUGGCCCAGUC
CAGCGCAUGUCU------------------------------------------------
------------------------------------------------------------
---------------------------------------------------CUCUGCCCA
GGGCCCUGGAAGAUGCUGGCCCUGCUCUACUACCCUGUUCUCUACUACCCUUUGGCCGCC
UGUGCCACAGCCAGGCACAGAGUUGCAUACCUGCUUGGGAGCGUGCUGUCCUGGGCCCAC
UUGGGCGUCCACGUCUGGCAGAGGGCUGAGUGUCCCCAAGCACCCAAGGUCUAUAAAUAC
UACUCCCUCCUGGCCUCCCUGCCCCUCCUGCUGGGCCUUGGCUUCCUG------------
------------------------------------------------------------
------------------------------------------------------------
---------AGUCUCUGGUACCCAGUACAGCUGGUACAGAGCUCCAGCUGCAGG------
------------------------------------------------------------
------ACAGGGACAGGCUCUGAG---------GGGCUGUGGAGCAGCGACACUGAGGAA
UACCUGAAGAGCCUCCUAUGC---CGGAAGAAGCCAGGAGGCUGGUCCUGCCACACCUCC
AAGCAGGGCUUCCUGUCCCGGGCCUGGGACUGCUCCCAGCGCUACAUCUACACUCCGCAG
CCA---------GGAUUCCGCCUGCCCUUGAAGCUGGUGAUUUCAGCCACCCUGACAGGG
ACCGCCACUUACCAGGUGGCUCUGCUGCUGCUGGCAAGCGUGGUUCCUGCUCUGCAGAAG
GUGCGGGCAGGCAUCACCACGGACGUGUCCUACCUGCUGGCUGGCUUCGGGGUGGUGCUG
UCU---------------------GAGGACAGGCAGGAGGUGGUGGAGCUGGUGCGGCAC
CAUCUGUGGGCGCUGGAA---GUGUGCUAUGUCUCCGCCCUGACCCUGUCC---UGCUUA
CUCAGCAUCUUGCUCUUGGUCCGCUCA------------CUGGCCACACACAGGGCCAAU
CUUCAAGCUCUGUACCGAGGGGCCACCCUGGACCUGGGUCCCCCAGCAAGGGGCAUACGC
CCGUUCCGAAAAGCCAUCUUCUGCUGGAUGAGCUUCUGUGCCUACCAGUCUGCUCUCACC
UGCCUUGGG------CUCCUGGUACAGCAGAUUGUCUUCUUUCUGGGGACCAUGAUACUC
ACCUUCCUGGUGUUCAUGCCCUUGCUGCAUGGCAAAAACCUCCUGCUCCUGCGGUCCCUG
GAAUCCUCCUGGCCC---UUCUGGCUGCUCUUGGUCCUGGCUGGGGCCCUGCAGAAUGCA
GCAGCCCAUUGGGUUUUCCUGGACACUCAGCAUGGAUACCCCAAGGUGACCAAC------
---------------AGACGAGUGCUUUGUGCAGCCACCUUCCUUCUCUUCCCCAUUAAC
AUGCUGCUGGGUGCUGUGGUGGCUGCCUGGAGAGUUCUGCUGUCUGCCCUCUACAACACG
GUCCACCUUGGCCAGAUGGACCUCAGC---------CUGCUGCCUCCAAGAGCUGCCACU
CUGGACCCUGGCUACCACACGUACCGAAACUUCCUGAAGCUGGAGGCUAGCGAGUCACAC
CCAGCUGUCACAGCCUUUUGUGCC---CUGCUCCUGGGAGCACGGAGUCCCCGG---GCC
AGGGCCCGAUCCCCCGCAGCUGCUCAGAACAGCCUCCGGCCAGGAGAGGAAGAAGAA---
---------------GGGAUGCAGUUGCUGCAGACAAAGGACCCCAUGGCCAAGGCAGCA
GGG---CUCCAUGCUGGCCGGAGCUGGGCCCGCUGGGGUGUGGCCUACACGCUGCUACAU
AACCCAGCCCUAAAGGCCGCCCGGAAGACAGCCUUGGCUGGAUCC---------CGGACC
AAUGGCUCCCGUAGC---------------------------------------------
------------------------------------------------------------
------
>Peromyscus_maniculatus_bairdii 
------------------------------------------------------------
------------------------------------------------------------
------------------------------------------------------------
------------------------------------------------------------
------------------------AUGGCGUCCCAGGCAGCAGAGGAUGGGAACCAGACC
UCCUCCGGGGUGACAGAUGAU---------UACAGCAGCUGGUACAUUGAGGAG------
---CCUCUAGGGCCUGAGGAG---GUGCAGCCAGAGGGGGUGAAGCCGCCCUGCCAGCCC
AGAGUACCACCUGCCCUGCACCAUGCCUGCCUGGCCUCUCUGUCA------CUCCUGGCU
CUGCUCCUGCUGGCCUUGCUGGUGAAGCGUCGCAGGCUUUGGGCACGCUGUGGUCACGGC
AGGCCCGGACUGCCCAGCCCU---------------------------------------
---------------------------------------GUGGAUUUCUUGGCCGGGCAC
CGGUCCUGGACAGUGCCCACUGCCGUCUUUGUGGUCCUCUUCAGCAGUCUGUGCCUGUUG
CUCCCCAGUGAGGACCCACUGCCUUUCCUGAGCCUCAAGACA---GCAUCCAGCCCAGAC
GGGGAGACGGAG------------------------------------------------
------------------------------------------------------------
---------------------------------------------------ACCUCAAGA
GGGCCCUGGAAGCUACUGGCCCUGAUCUACUACCCAGUCCUUUACUACCCUCUGGCUGCC
UGCGCUACGGCAGGGCACCGAGCUGCAUACUUGCUGGGUACCGUGCUAUCCUGGGCCCAC
CUUGGAGUUCAGAUCUGGCAGAGAGCCGAGUGUCCUCAGGACCCCAAGAUCUACAAGUAC
UACUCUUUGCUGGCCUCCUUGCCUAUGCUUCUGGGCCUCGGGUUCCUG------------
------------------------------------------------------------
------------------------------------------------------------
---------AGUCUUUGGUACCCAGUGCAGCUGGUGCAGAGUGUCCGUUACCGG------
------------------------------------------------------------
------ACUGGAGCAGGCUCCCAG---------GGGCUGCAGACCAGCUACUCCGAGAAG
UAUCUGAGGACCCUCCUCUGC---CCGAAGAAGCUGGACAGCCGCUCCCACCCCAUCUCC
AAGCACGGCCUCCUGUCUCAGGCCUGGGCCUGCUUCCAACACUCCGUCUACACUCCACAG
CCA---------GGAUUCCGCCUGCCCUUGAAGCUGGUGAUCUCAGCCGCUCUGACAGGA
ACAGCCACUUACCAGGUGGCCCUGCUCCUGCUGGUGAGCAUAGUGCCUACUGUGCAGAAG
GUAAGGGCAGGGAUCACCACAGAUGUCUCCUACCUGCUGGCUGGCUUUGGGAUCGUGCUC
UCC---------------------GAGGACCGGCAGGAGGUGGUAGAGCUGGUGAAACAU
CACCUAUGGGCUGUGGAA---GCAUGCUACAUCUCGGCUCUGGUCUUGUCC---UGCUCA
UUAACGUUCCUGCUCCUGAUCCGUUCC------------CUGGGGACUCACAGGGCCAAU
CUUCAAGCACUGCACCGAGGGGCUGCCCUGGACCCGGGUAACCCGCUUCAGAGUACCCAU
CCCUCUCGCCAAGCCAUAGUCUGCUGGAUGAGUUUCAGUGCCUAUCAGACAGCCUUCAGC
UGCCUUGGG------CUCCUGGUGCAGCAGGUCAUCUUCUUCUUGGGGACCACCAUCCUG
GCCUUCCUGGUGCUCAUGCCUAUGCUCCAUGGCAGGAACCUCUUGCUCCUCCGAUCCCUG
GAAUCCACAUGGCCC---UUCUGGCUGACUUUGGCCUUGGCUGUAAUCCUGCAGAACAUC
GCAGCCCGCUGGGUCUUCCUGGAGACUCACCAUGGUUCCCCAGAGCUGACCAAC------
---------------CAGCGCAUGCUCUGCGUGGCCACUUUCCUUCUCUUCCCGAUCAAC
ACGCUGGUGGGAGCUAUGGUGGCCCUCUGGCGGGUGCUUCUUUCUACCCUCUACAACACU
GUUCACCUCGGCCAGAUGGACCUCAGC---------CUGCUGCCACCCAGAGCGGCAUCC
CUGGAUCCAGGCUAUCACACAUACCGAAACUUCCUGAGGGUUGAGGCCAGUCAGUCCCAU
CCAGCAGUCAUAGCCUUCUGCACC---CUGCUCCUUCACGCGCCGAGUCCU---------
CAGCCCCGGCCCCCUCUGGCCCCUCAGGACAGCGUCAGACCAGCAGAGGAAGAAGAA---
---------------GGAAUGCAAUUGUUACAGACCAAGGACCUGAUGGCCAAGGGAACA
GGA---CCCAAAGGCAGCCGGAGCAGGGCCCGCUGGGGCCUGGCCUAUACGCUGCUACAC
AACCCAAGCCUGCAGGCCUUGCGGAAGGCAGCCCUGAGUGGUGCC---------AAGGCC
AAUGGCACCCAGCCC---------------------------------------------
------------------------------------------------------------
------
>Mesocricetus_auratus 
------------------------------------------------------------
------------------------------------------------------------
------------------------------------------------------------
------------------------------------------------------------
------------------------AUGGCGUCCCAGGCAGCAGAGGAUGGGAAACAGACC
UCCUCCGAGGUGGCAGAUGAA---------UUCAUGAACUGGUACAUUGCGGAG------
---CCUCUAGAGCCUGAGGAGGAGGUGCAGCCAGAGGGGGAGGAGUACCCCUGCCAGCCC
AGUGUGUCACCUGUCCUGCACCACGCCUGCCUGGCCUCGCUGUCA------CUCCUGGUU
CUCUUGCUGCUGGCCUUGCUGGUGAGGCGUCGCAGGCUUUGGCCACGAUGUGGUCACCGC
AGGCCCGGACUGCCCAGCCCU---------------------------------------
---------------------------------------GUGGAUUUCUUAGCCGGGUAC
CGAUCCUGGACAGUGCCCACUGCUGUCUUUGUGGUCCUCUUCAGCAAUCUGUGCCUGCUG
CUGCCUAAUGAGGAGCCACUGCCUUUCCUGGGACUCAAGGAA---GAUUCCAGCCUAGAC
GAGGAGACAGAG------------------------------------------------
------------------------------------------------------------
---------------------------------------------------ACAUCAAGA
GGGCCCUGGAUGCUACUGGCCCUGGUCUACUAUCCAGUCCUUUACUACCCUCUGGCUGCU
UGUGCCACGGCCGGGCACAGGAGUGCAUACUUAUUGGGUACUGUGCUUUCCUGGGCUCAC
UUUGGAGUUCAGGUCUGGCAGAGAGCUGAGUGUCCUCAGGACUUCAAGAUCUACAAGUAC
UACUCCUUGCUGGCCUCCUUGCCUCUGUUCCUGGGCCUGGGGUUCCUG------------
------------------------------------------------------------
------------------------------------------------------------
---------AGCCUCUGGUACCCAGUGCAGCUGGUGCAGAGUGUCCGUUACCGG------
------------------------------------------------------------
------AUGGGAGCAGGAUCUCAG---------GGGCUGCAGACCAGCUACUCUGAGGAG
UAUCUGAGGGCCCUCCUCUGC---CCAAAGAAGCUGGACAGCCGCUCCCGCCCCAUCUCC
AAGCAUAGCUUCCUGUCUUGGGCCUGGGCCUGUUUCCAACACUCCAUCUAUACUCCACAG
CCA---------GGGUUCCACCUGCCCUUGAAGCUGGUGAUCUCAGCCACUCUGACAGGA
ACAGCCACUUACCAGGUGGCCCUGCUGCUGGUGGUGAGCGUAGUGCCUACUAUCCAGAAG
GUAAGGGCAGAGAUCACCACAGAAGUCUCCUACCUGCUGGCUGGCUUUGGGAUCGUGCUC
UCC---------------------AAGGACCGGCAGGAGGUGGUAAAACUGGUGAAGCAU
CACUUGUGGGCUUUGGAA---GCAUGUUACAUCUCGGCUCUGGUCUUAUCC---UGCUCA
UUGACCUUCCUGCUCCUGAUCCGCUCC------------CUGGGCACUCACAGGGCUAAU
CUUCAAGCACUGCACCGAGGGGCUUCCCUGGACCUGGGCCCCCCACUUCAGAGCACUCAC
CCCUCUCGUCAAGCCAUAGUCUGCUGGAUGAGUUUCAGCGCCUAUCAGACAGUCUUCAGC
UGCCUCGGG------CUCCUGGUGCAGCAGGUCAUCUUCUUCUUGGGGACCACCAUCCUG
GCCUUCCUGGUGCUUAUGCCUUUGUUCCAUGGCAGGAACCUCCUGCUCCUCCAAUCCCUG
GAAUCCACGUGGCCC---UUCUGGUUGACUUUGGUCUUGGCUGUAAUCCUGCAGAACAUA
GCAGCUCACUGGAUCUUCCUGGAGACUCGCCAUGGUUACCCAGAACUGACCAAC------
---------------AAGCGCAUGCUCUGUGUAGCCACUUUUCUUCUCUUCCCUAUCAAC
AUGCUGGUGGGCAUGGUAGUGGUCAUCUGGCGGGUGAUUCUCUCUUGUGUGUACAACACU
GUUCACCUUGGUCAGAUGGACCUCAGC---------CUGCUGCCACAAAGAGCUGCUUCC
CUGGACCCAGGCUAUCGCACAUACCGAAACUUCCUGAGGAUUGAGGCCAGUCAGUCACAU
CCAGCAGUCAUAGCGUUCUGCACC---CUGCUCCUGCAUGCGCCAAGUCCA---------
CAGCCCCGGCCCGCACUGGGCCCCCAGGAUGGCCUCAGACAAGCAGAGGAAGAAGAA---
---------------GGGAUGCAAUUGUUACAGACCAAGGACCUGCUGGCCAAGAGAGCA
GGA---CCCAAGGGCAGCCAGAGUAGGGCCCGUUGGGGUCUGGCCUACACGCUGCUACAC
AACCCAAGUCUGCAGGCCUUGCGGAAGUCAGCCCUAAAUGGUGCC---------AAGGCC
AAUGGCACCCAGCCC---------------------------------------------
------------------------------------------------------------
------
>Jaculus_jaculus 
------------------------------------------------------------
------------------------------------------------------------
------------------------------------------------------------
------------------------------------------------------------
------------------------AUGGUGUCUCAGGCAGCUUGGACCGGGAACCAGACC
UCCUCUGGGGUGGAGGAUGAC---------UUCAGCAGCUGGUACAUCGAUGAG------
---CCCCAGGGGGACAAGGAG---AUGCCGCCAGAUGGGGUGGACACCCCAUGCCAUCCC
AGCAUCCCGCCUGCCCUGCACCAUGCCUGCUUGGCCUCCUUGUCG------CUCCUUGUC
CUGCUGCUGCUGGCCCUGCUAGUGAGGCGCCACGGGCUCUGGCUGGGCUGUGGCCACCUU
AGGAUUGGAUUGCCCAGCCCU---------------------------------------
---------------------------------------GUGGAUUUCUUGGCCGGUCAC
CAACCCUGGACAGUGCCUAUUGCUGUCUUCACGGUCCUCUUCAGCUCGCUGUGUCUGCUA
CUCCCCGAGGAGGAACCGCUGCCCUUCCUGAGCCUCGCCUCC---GAGCCUAGCCCAGAU
GGGGAAGCGGAG------------------------------------------------
------------------------------------------------------------
---------------------------------------------------ACAUCAAGA
GGGCUCUGGAGGAUGCUGGCUCUGCUCUACUACCCCGCCCUCUACUAUCCUCUGGCUGCU
UGUGCUACGGCGGGACGCCGAGCUGCAUACGUUCUGGGCACCGUGCUAUCCUGGACCCAC
UUUGGAGUCCAGAUCUGGCAGAGAGCAGAGUGUCCUCAGGGCCCCAAGAUCUACAAGUAC
UACUCCCUGCUGGCCUCCCUGCCUCUGCUUCUGGGCCUCGGAUUCUUG------------
------------------------------------------------------------
------------------------------------------------------------
---------AGCCUUUGGUACCCAGUGCAGCUGAUACAGAGUGUCCACCACUGG------
------------------------------------------------------------
------GCCCGAUACAGCUCAGAG---------GGACUGCAGACCCACUACUCGGAGGAG
UAUCUGAGGACCCUCCUCUGC---CAGAGGAAGCUGGACAGUCGCUCCGCCCCUGACUCC
AAGCAUGGCCUCCUAUCCCGGGUGUGGGCCUGCGUGCGACACUCCAUGUAUACUCCGAAG
CCG---------GGAUUCCGCCUGCCCCUGAAGCUGUUGAUCUCAGCUACCCUGACAGGA
GUGGCUACCUACCAGGUGGCCCUGCUGCUGCUGGUCAGCGUGGUGCCGACCCUGCAGAAG
GUGAGGGCGGGAGUCACCACGGAUGUCUCCUACCUGCUGGCCGGCUUUGGGAUCGUACUC
UCU---------------------GAGGACAGGCAGGAGGUGGUGGAGCUCGUGAGCCAC
CACCUGUGGACUGUGGAA---GUGUGCUACAUCUCGGCUCUGGUAUUGUCU---UGCUCU
CUCACCUUCCUGCUCCUCAUCCGAUCC------------CUGAGGACACACAGGGCCAAC
CUUCGAGCUCUGCACCGAGGGGCUGCAUUGGACCCAGGUGCCUCCAUCCAGAGCCCUCGU
CCGUCCCGUGAGGCUCUCCUGUGCUGGAUGAGAUUCAGUGCCUACCAGACAGCCUUCACC
UGCCUUGGG------CUCCUGGCACAGCAGAUUACCUUCUUCCUGGGGACCACAGUUCUG
GCCUUCCUGGUAUUCAUGCCUGUUCUCCACGGCAGGAAUCUCCUGCUACUAAGGACCUUG
GAGUCCACGUGGCCC---UUCUGGCUGACUUUGGCCUUGGCUGUGAUCCUGCAAAACGUA
GUAGCCCACUGGGUCUUCCUGGAGACUCGCCAUGGACAUCCAGAGCUAACCAAC------
---------------AGGCGAGCACUCUGCGCGGCCACUUUUCUUCUCUUCCCCAUCAAC
GUACUACUGGGGGCCAUGGUGGCCAUCUGGAGAGCGCUCCUCUUCUCUCUCUACAACGCU
GUCUACCUGGGCCAGAUGGACCUCAGC---------CUGCUGACAUCCAGAGCUGCCAAC
CUGGACCCAGGCUACCACACGUACCGACACUUUCUGAGCAUUGAGGCCAGCCAGUCCCAU
CCAGUUGUGACGACCUUCUGCGCC---CUGCUCCUGCAGUCGUCCAGCCAC---------
CGGCCCCGCGCCCCGGGGGACCCGCAGGACGGCCUCCCCGCAAGGGAAGACGAGGAA---
---------------GGGGUGCAGUUGCUACAGACCAAGAACCUGGUGGCCAAGAGAACG
GGG---CCCAGAGGCAGCCGGAGCCGAGCUCGUUGGGGUCUGGCCUACACACUACUGUGC
AACCCGCCUCUGCAGGCCUUCCGGAAGGCAGCUCUGACUGAUGCC---------CGGGCC
CAUGGCGUCCAGCAG---------------------------------------------
------------------------------------------------------------
------
>Octodon_degus 
------------------------------------------------------------
------------------------------------------------------------
------------------------------------------------------------
------------------------------------------------------------
---------------------------AUGUCCUUAUUCCAAGCAUCAGAGAACCAGACC
UCUUUCGGGGAUGAAGAUGAC---------UACAACAGCUGGUACAUUAACGAG------
---CCCCCGGUGGGCAAGGAG---CUCCAGACAGAGGGGGAAGUGCCCUCCUGCCAGCCC
AGUGUGCCACCUUCCCUGUGCCAUGCCUGUCUGGCUGUGUUGUCG------AUGCUCGUC
CUGCUGCUGCUGUCCUGGCUGCUGUUGCAUCGACGGCUCCAGCCCGGACAUGGGCGAGGA
GGGCCUGCUCUGCCCAGCCCU---------------------------------------
---------------------------------------GUGGAUUUCCUGGCUGGGCAC
AGACCUUGGGCCGUGCCUGCUGCUGUCUUCAUGGUCCUCUUCAGCGCCCUGUGCCUUCUA
CUGCCCAGCGAAGACCCACUGCCCUUCCUGCCCCUCACCUAU---ACACCUGGCCCAGAC
AGGAGAGAGACCCCUCCAGCGUGUGUCUCCUGCCCAUUU---------------------
------------------------------------------------------------
---------------------------------------------------UACUUCCUA
GGGCCCUGGAAGAUGCUGGCCCUGUUCUACUACCCCGUUCUGUACUACCCUUUGGCUGCC
UGUGCCACAGCCAGGCACAGAGUUGCAUACCUGCUGGGGAGCGUGCUGUCCUGGGCCCAU
UUGGGCGUCCAUGUCUGGCAGGGAGCUGAGUGUCCCCAGGCACCCAAGAUCUACAAAUAC
UACUCCCUCUUGGCUUCCCUGCCUCUCCUGCUGGGCCUCGGCUUCCUG------------
------------------------------------------------------------
------------------------------------------------------------
---------AGCCUCUGGUACCCAGUGCAGCUGGUGCAGAGCUUCAGCCACAGA------
------------------------------------------------------------
------ACAAGCGCAGGCUCUGAG---------GGGCUGUGGAGCAGUGACUCUGAGGAA
UACCUGAGAAGCCUCCUGUGC---CGGAAGCAGCCAGGAGGCCGCUCCUGCCACUCUGCC
AAGCAGAGCUUCCUGUCCCGGGCCUGGGACUGCUCCCGACGCUGCCUCUACACCCCACAG
CCG---------GGAUUCCGCCUUCCCUUGAAGCUGGUGAUCUCAGCCACCCUGACAGGG
ACUGCCACUUACCAGGUGGCCCUGCUGCUGCUGGCAAGUGUGGUGCCCACUCUGCAGAAG
GUGCGGGCAGACAUUACCACAGACGUAUCCUACUUGCUGACUGGCUUUGGGGUCGUGCUG
UCC---------------------GAGGACAAACAGGAGGUGGUGGAGCUGGUGCGGCAC
CAUCUGUGGGCACUGGAA---GUGUGCUAUGUCUCCGCCCUGACCCUGUCC---UGCUUA
UGCACCAUCCUGCUGUUGGUCCGCUCA------------CUGGCCACACACAGGGCCAAC
CUUCAAGCUCUGUACCGAGGGGCCACGCUGGACCUAGGUCCCCCAGCACGGAGCAUUCAC
CCAUCCCGAAAAGCCAUAUUCUGCUGGAUGAGCUUCUGUGCCUACCAGGCUGCCUUCACC
UGCUUUGGA------UUCCUGAUACAACAAAUUGUCUUCUUCCUGGGGACCACGAUCCUC
ACCUUCCUGGUGUUCAUGCCUGUGCUUCACGGCAAAAACCUCCUGCUCCUGCGGUCCCUG
GAGUCUUCCUGGCCC---UUCUGGCUCAUCUUGGUCCUGGCUGGGGCUCUGCAGAAUGCA
GCAGCCCGUUGGGUUUUCCUGGAUACUCAGCAUGGGCACCCUGAGGUGACCAAC------
---------------AGGCGAGUGCUCUACGCAGCCACCUUUCUUCUCUUCCCUAUCAAU
GUGCUGGUGGGUGCGGUGGUGGCCACCUGGAGAGUGCUGCUGUCUGCCCUCUACAACAUG
GUCCACCUCAGCCAGAUGGACUUCAGC---------CUGCUGCCCCCAAGAGCUGCCACU
CUGGACCCUGCCUACGACACAUAUCAAAACUUCCUGAAGCUGGAGGUCAGCGAGUCACAC
CCCGCCGUGACAGCCUUCAGUGCC---CUGCUCCUGGGAGCACGGAGGUCCCCA---GCC
CAGGCUCGAUCCCCAGCAGCUGCCCAGAGCAGCCUCAAGCCAGGGGAGGAGGAAGAA---
---------------GGGAUGCAGUUGCUGCAGACAAAGGGUUCCAUGGCCAAGGCGGCA
GGG---CUCCGUGCUGGCCGGAGCUGUGCCCGCUGGGGCAUAGCCUACACCCUGCUGCAU
AACCCGGCCCUGAAGGCUGCCCGGAAGGCAGCCCUGGCUGGAGCC---------CAGGCC
AGCAACGCCCGGCGC---------------------------------------------
------------------------------------------------------------
------
>Cricetulus_griseus 
------------------------------------------------------------
------------------------------------------------------------
------------------------------------------------------------
------------------------------------------------------------
---AUGAGGGUAAAGGGGCAGAGCAUGGCGUCCCAGGCAGCAGAGGAUGGGAACCAGACU
GCCUCCGGGGUGACAGAUGAC---------UACAGCAGCUGGUACAUCGAGGAG------
---CCUCUAGGGCCUGAGGAG---GUGCAGCCAGAGGGGGUAGAGCCCCCCUGCCAGCCC
AGUGUACCACCUGCUCUGCACCAUGCCUGCCUGGCCUCACUGUCA------CUCCUGGGU
CUCUUGUUGCUGGCCUUGCUGGUGAGGCGUCGAAGGCUUUGGCCACAAUGUGGUCAUUGC
AGACUGGGACUACCCAGCCCU---------------------------------------
---------------------------------------GUGAAUUUCUUGGCUGGGAAC
CCAUCCUGGACAGUGCCCACUGCCGUCUUUGUGGUCCUCUUCAGCAAUCUGUGCCUGUUG
CUCCCUGAUGAAGAUCCACUGCCUUUCCUGAGACUUAAGGCA---GCACCCAGUCCAGAC
GGGGAGACAGAG------------------------------------------------
------------------------------------------------------------
---------------------------------------------------ACAUCAAGA
GGGCCCUGGAAGCUACUGGCCCUGCUCUACUAUCCAGUCCUUUGCUACCCUCUGGCUGCU
UGUGCCACAGCAGGGCACAGGAGUGCAUACUUACUGGGUACUGUGCUAUCCUGGGCUCAC
UUUGGAGUUCAGGUCUGGCAGAGAGCUGAGUGUCCUCAGGACCCCAAGAUCUACAAGUAC
UACUCCUUGCUGGCCUCCUUGCCUCUGCUUCUGGGCCUGGGGUUCCUG------------
------------------------------------------------------------
------------------------------------------------------------
---------AGCCUCUGGUACCCAGUGCAGCUGGUGCAGAGUGUCCGAUACCGG------
------------------------------------------------------------
------AUGGGAGCAGGAUCUCAG---------GGGCUGCAGACCAGCUACUCUGAGGAG
UAUCUCAGGACCCUCCUCUGC---CCAAAGAAGCUGGACAGCCGUUCCCAACCCAUCUCC
AAGCAUAGCCUCCUGUCUUGGGCCUGGGCCUGUUCCCAACACUCCAUCUACACUCCACAG
CCA---------GGAUUCCGCCUGCCCUUGAAGCUGGUGAUCUCAGCCACUCUGACAGCA
ACAGCCACUUACCAGGUGGCCCUGCUGUUGCUGGUGAGCGUAGUGCCUACCGUGCAGAAG
GUAAGGGCAGGGAUCACCACAGACGUCUCUUACCUGCUGGCUGGCUUUGGGAUCGUGCUC
UCU---------------------GAGGACCGGCAGGAGGUGGUAGAGCUGGUGAAGCAU
CACCUAUGGGCUGUGGAA---GCAUGUUACAUCUCGGCUCUGGUCUUGUCC---UGCUCA
UUAACCUUCCUGCUCCUGAUCCGUUCC------------CUGGGGACUCACAGGGCCAAU
CUUCAAGCACUGCAUCGUGGGGCUGCCCUGGACCUGGGUCCCCCACUUCAGAGUACUCAC
CCUUCUCGCCAAGCCAUAGUCUGCUGGAUGAGCUUCAGCGCCUAUCAGACAGCCUUCAGC
UGCCUUGGG------CUCCUGGUGCAGCAGGUCAUCUUCUUCUUGGGGACCACAAUCCUG
GCCUUUCUGGUGUUUGUGCCUUUGCUCCAUGGCAGGAACCUCCUGCUCCUCCGAUCUCUG
GAAUCCACAUGGCCC---UUCUGGUUGACUUUGGCCAUGGCUGUAAUCCUGCAGAACAUA
GCAGCCCACUGGAUCUUCCUGGAGACUCGCCAUGGUUACCCAGAACUGACCAAC------
---------------AAGCGCCUGCUCUGUGUUGCCACUUUUCUUCUCUUCCCUAUCAAC
AUGCUGGUGGGAGCUGUAGUGGCCAUCUGGCGGGUGAUUCUUUCUUCCUUGUACAACACU
GUUCACCUUGGUCAGAUGGACCUCAGC---------CUGCUGCCAUCAAGAGCUGCUUCC
CUGGAUCCAGGCUAUCACACAUACCGAAACUUCCUGAGGAUUGAGGCCAGCCAGUCGCAU
CCAGCAGUCAUAGCCUUCUGCACC---CUGCUCCUUCAUGCGCCAAGUCCA---------
CAGCCCCGGCCCCCACUGGCCCCCCAGGACAGCCUCAGACAAGCAGAGGAAGAAGAA---
---------------GGGAUGCAAUUGUUACAGACCAAGGACCUGCUGACCAAGGGAGCA
GGA---CCCAAAGGCAGCCAGAGUAGGGCCCGCUGGGGUCUGGCCUACACGCUUCUACAC
AACCCAAGCCUGCAGGCCUUGCGGAAGUCAGCCCUAAGCGGUGCC---------AAGGCC
AAUGGCACCCAGCCC---------------------------------------------
------------------------------------------------------------
------
>Condylura_cristata 
------------------------------------------------------------
------------------------------------------------------------
------------------------------------------------------------
------------------------------------------------------------
------------------------------AUGUCGUCCCGGGCAACAGGGAACCAGACC
UCCUCCUUCGGGGCCACAGAUGACUAUUCCUAUGGCAGCUGGUACAUCGACGAG------
---CCCCCCGGCGGCCAGGAG---CUCCAGCCAGAAGAAAUGGUGCCCGCCUGCCACCCC
AGUGUGCCACCCAGCAUCCUCCAUGCCUGCCUGGCCGUGCUGUCU------GUGCUCGUG
UCACUGCUGCUGGCCAUGCUACAGCAGCGCCGCCGGCUCUGGCCCCAUUGUGGGCACGGC
AGGCCCGGAUUGCCCAGCCCU---------------------------------------
---------------------------------------GUGGACUUCUUGGCUGGGGAC
AGGCCCCGUGCAGUGCCCACCGCUGUCUUCAUGGUCCUCUUCAGCUCCCUGUGCCUGCUG
CUCCCUGACGAGGACCCGCUGCCCUUCCUGACACUGGUGUCA---CCACCCAACCGAGAU
GGGGAAAAGGAA------------------------------------------------
------------------------------------------------------------
---------------------------------------------------GCUCCAAGA
GCGGCCUGGAAGCUGGUGGCCCUGCUCUACUACCCUGCCCUGUACUACCCCCUGGCCGCC
UGUGCCACGGUCAGGCACGGAGUUGCACACCUGCUGGGCAGCGCCUUAGCCUGGGCUCAC
UUCGGGGUCCAGGUCUGGCAGAGAGUAGAGUGUCCCCAGGCACCACAGAUCUAUAAGUAC
UACUCCCUGCUGGCUUCCCUGCCUCUCCUCCUGGGUCUCGGAUUCCUG------------
------------------------------------------------------------
------------------------------------------------------------
---------AGCCUUUGGUACCCAGUGCAGAUGGUGAGGAGCCUCAACCACAGG------
------------------------------------------------------------
------ACAGGCGCAGGCUCUAAG---------GGGCUGCAGAGUAGCUACUCUGAGGAA
UAUCUGAGGACCCUCCUUUGC---CGGAAGAAGCUGGGAAGC---AGCUCCCCCAGUUCC
AAGCAAGGCUUCCUGUCCUGCGCUUGGAUCCGCUUCAGACAUUAUCUCUACACUCCACAG
CAA---------GGAUUCCGACUGCCCCUGAAGCUGGUCCUUUCAGCCACCCUGACAGGC
ACGGCCGUUUACCAGGUGGCCCUGCUGCUGCUGGUGGGGGUCGUGCCCACCAUCCACAAG
GUGAGGGCGGGCAUCAGCACGGACGUGUCCUACAUGCUGGCCGGCUUUGGCAUCGUGCUG
UCG---------------------GAUGACAGGCAGGAGGUGGUGGAGCUGGUGAGACAC
CACUUGUGGGCUCUGGAA---GUUUGCUACGUCUCUGCCUUGGCCCUGUCU---UGCUCA
CUCACCUUCCUCGUGCUGAUCCGCUCG------------CUGGUGACACACAGGACCAAC
CUUCAGGCUCUGCACCGCGGGGCUGCCCUGGCCCUGGGUCCC------CAGAGCCUCCAC
CCCUCCCGCCACGCCAUCUUCUGUUGGAUGAGCUUCAGCGCAUACCAGACUGCAUUUACC
UGCCUCGGU------CUCCUGGUACAGCAGACCAUCUUCUUCCUGGGGAGCAUGGCCCUC
GCCUUCUUGGUCUUCCUGCCCAUGCUUCAUGGCAGGGGCCUCCUGCUCCUGCGAUCCUUG
GAGUUCUCGUGGCCC---UUCUGGCUGACCUUGGUCCUGGUUGUGAUCCUGCAGAACGCG
GCAGCCCACUGGGUCUUCCUGGACACGCACCAUGGGCGCCCAGCGCUGACCAAU------
---------------CGGCGAGUGCUCUACGCCACCACCUUCCUUCUCUUCCCCAUCAAC
GUGCUGGUGGGUGCCUUGGUGGCUGCUGGGCGGGUGCUCCUGUCUGCCCUCUACAAUGCU
GUCCACCUGGGCCAGAUGGACCUCGGC---------UUGCUGCCCCCUAGAGCCGCCACC
CUUGACCCUGGUUACCACACGUACUGCAACUUCUUGAAGAUCGAGGUCAGCCAGUCUCAU
CCAGCUGUGACCGCCUUCUGCACC---CUGCUCCUGCAG------AGA------------
---CCCCAGCUCCCGGCGGCACCCCAGGAUGGCCCCAGACUG---GAGGAGGAAGAA---
---------------GGAAUGCUGUUGCUGCAGACGAAAGACCCUGCCACCAAGGCAGCU
GGG---CCCAGGGCCCACCGAGGCAGGGCCCGCUGGGGUCUGGCCUACACGCUGCUGCAC
AACCCGGCCCUGCAAGCCUUCCGGAAGCCGGCCCUGUUAGAUGCC---------CAGGCC
AACAGCGCC---------------------------------------------------
------------------------------------------------------------
------
>Chinchilla_lanigera 
------------------------------------------------------------
------------------------------------------------------------
------------------------------------------------------------
------------------------------------------------------------
---------------------------AUGUCCUUUUCCCAGGCAGCAGAGAACCAGACC
UCUUCCAGGGGCACAGAUGAC---------UACAGCAGCUGGUACAUCGACGAG------
---CCCCUGGGGGGCAAGGAG---CUCCAGCCAGAGGGGGAGGUGCCCUCCUGCCAGCCC
AGUGUGCCACCUGCCCUGUGCCACGCCUGUCUGGCUGUGCUGUCG------AUGCUCGUC
UUGCUGCUACUGUCCUGGCUGCUGUUGUGCCGCCGGCUCCGGGCCGGCUAUGGGCGAGGA
GGGCCUGCUCUGCCCAGCCCU---------------------------------------
---------------------------------------GUGGAUUUCCUGGCCGGGCAC
AGACCUUGGGCCGUGUCUGCUGCUGUCUUCAUGGUCCUCUUCAGUGCCCUGUGCCUUCUG
CUCCCCAGUGAAGACCCACUGCCCUUCCUGCCCCUCACCUAC---ACACCUGGCCCA---
------------------------------------------------------------
------------------------------------------------------------
------------------------------------------------------------
GGGCCCUGGAAGAUGCUGGCCCUGCUCUACUACCCUGUUCUGUACUACCCUUUGGCUGCC
UGUGCCACGGCCAAGCACAGAGUUGCAUACCUGCUGGGGAGCGUGCUAUCCUGGGCCCAC
UUGGGCGUCCACAUCUGGCAGAGGGCUGAAUGUCCCCAGGCGCCCAAGAUCUACAAGUAC
UACUCCCUCCUGGCUUCCCUGCCUCUCCUGCUGGGCCUCGGCUUCCUG------------
------------------------------------------------------------
------------------------------------------------------------
---------AGCCUUUGGUACCCAGUGCAGCUGGUACAGAGCUUCAGCUGCAGG------
------------------------------------------------------------
------ACAAGGACAGGCUCCGAG---------GGGUUGUGGAACAGUGAUUCUGAGGAA
UACCUGAGGAGACUUCUGUGC---CGGAAGCAGCCAGGAGGCCGCUCCUGCCACACCUCC
AAGCAGAGCUUCCUGACCUGGGCCUGGGAGUACUCCCGACGCUACAUCUACACCCCACAG
CCG---------GGAUUCCGCCUGCCCUUGAAGCUGGUCAUCUCAGCCACCCUGACAGGU
ACCGCCACUUACCAGGUGGCCCUGCUGCUGCUGGCAAGCGUGGUGCCCACUCUGCAGAAG
GUGCGGGCAGACGUCACCACGGAGGUGUCCUACCUGCUGGCUGGCUUCGGGCUGGUGCUG
UCU---------------------GAGGACAGGCAGGAGGUGGUGGAGCUGGUGCGACAC
CAUCUGUGGGUGCUGGAA---GUGUGCUAUGUCUCCGCUCUGACCCUGUCC---UGCUUA
CUCACCAUCCUGCUCUUGGUCCGCUCA------------CUGGCCACGCACAGGGCCAAU
CUUCAAGCUCUGUACCGAGGGGCCACCCUGGAGCUGGGUCCCCCAGCACGGAAUAUUCAC
CCAUCCCGAAAAGUCAUAUUCUGCUGGAUGAGCUUCUGUGCCUACCAGGCUGCCUUCACC
UGCCUCGGC------CUCCUGGUGCAACAGAUUGUCUUCUUCCUGGGGACCACGACCCUC
GCCUUCCUGGUGUUCAUGCCUGUGCUGCAUGGCAAAAACCUCCUGCUCCUGCGGUCCCUG
GAGUCCUCCUGGCCC---UUCUGGCUGCUCUUGGUCCUGGCUGGGGCUCUGCAGAAUGCA
GCAGCUCGUUGGGUUUUCCUGGACACUCAACAUGGACACCCUGAGGUGACCAAC------
---------------AGGCGAGUGCUCUGUGCAGCCACCUUUCUUCUCUUCCCCAUCAAC
CUGCUGAUGGGUGCUGUGGUGGCCACCUGGAGAGUGCUACUGUCUGCCCUCUACAACAUG
AUCCACCUCAGCCAGAUGGACCUCAGC---------CUGCUGCCCCUGAGAGCUGCCACU
CUGGACCCUGGCUACCACACAUACCAAAACUUCCUGAAGCUGGAGGCCAGCGAGUCACAU
CCAGCCGUGACAGCCUUCAGCGCC---CUGCUCCUGGAAGCACAGAGCCCCCGG---GCC
CGGGCCCGAUCCCCAGCAGCUGCCCAUGGCAGCCUCAAGCCAGGGGAGGAGGAAGAA---
---------------GGGAUGCAGUUGCUGCAGACAAAGGACCCCAUGGCCAAGGCCACA
GGG---CCCCGUUCUGGCCGGAGCUGGGCCCGUUGGGGUGUGGCCUACACGCUGCUGCAU
AACCCGGCCCUGAAGGCCUCCCGCAAGGCAGCCCUGGCUGGAGCC---------CAGGCC
AAUGGCGUCCAGGGC---------------------------------------------
------------------------------------------------------------
------
>Microtus_ochrogaster 
------------------------------------------------------------
------------------------------------------------------------
------------------------------------------------------------
------------------------------------------------------------
------------------------AUGGCGUCCCACGCAGGAGAGGAUGGGAACCAGACC
UCCUCCGGGAUGACUGACGAC---------UACAGCAGCUGGUACAUCGAGGAG------
---CCUCUAGGGCCUGAGGAG---GGGCAGCCAGAGGGGGUGAAGCCACCCUGCCAGCCC
AGCAUACCACCUGCCCUGCACCAUGCCUGCCUGGCCUCACUGUCA------CUCCUGGCU
CUGCUGUUACUGGCCUUGCUGGUGAGGCGCCUCAGGCUUUGGCCACGGUGUGGUCAUCGC
GGGCCCGGACUUCCCAGCCCU---------------------------------------
---------------------------------------GUGGAUUUCUUGGCUGGGGAC
CGAUCCUGGAUGGUGCCCACUGCUGUCUUUGUGGUCCUCUUCAGUAAUCUGUGCCUGUUG
UUGCCUGCUGAGAACCCAUUGCCUUUUCUGAGCCUCAAGGCA---GCAUCCACCCCAGAC
GGGGAGACAGAG------------------------------------------------
------------------------------------------------------------
---------------------------------------------------ACACUGCGA
GAGCCCUGGAAGCUACUGGCCCUGCUCUACUAUCCGGUCCUUUAUUACCCUCUGGCUGCC
UGUGCCACGGCAGGGCACCGAAUGGCAUACUUAUUGGGCACAGUGCUAUCCUGGGCCCAC
UUUGGAGUUCAGGUCUGGCAGAGAGCCGAGUGUCCUCAGGAUCCCAAGAUCUACAAGUAC
UACUCCCUGCUGGCCUCCUUGCCUCUGUUGCUGGGCCUUGGGUUCCUG------------
------------------------------------------------------------
------------------------------------------------------------
---------AGCCUUUGGUACCCAGUGCAACUGGUGCAGAGUGUCCGGUACCAG------
------------------------------------------------------------
------AUGGAAGCAGGUUCCCAG---------GGUCUGCAGACCAGCUACUCUGAGAAG
UAUCUGAGGACCCUCCUCUAC---CCAAAGAAGCUGGGCAGCUGCUCCCGCCCCACCUUC
AAGCACAGCCUCCUGUCUCGAGCCUGGGCCUGCUCCCAACAGUCCAUCUACACUCCACAG
CCA---------GGAUUCCGUCUGCCCUUGAAGCUGGUGAUCUCGGCCACUCUAACAGGA
GCAGCCACUUACCAGGUGGCCCUGCUGCUGCUGGUGAGCGUAGUGCCUACUAUGCAGAAG
GUGAGGGCAGGGAUCACCACGGAUGUCUCCUAUCUGCUGGCUGGCUUUGGGAUCGUGCUC
UCC---------------------GAGGACCGGCAGGAGGUGGUAGAGCUGGUGAAGCAU
CACCUAUGGGCUGUGGAA---GCAUGUUACAUCUCGGCUCUGGUUUUGUCC---UGCUCA
UUAACCUUCCUGCUCCUGCUCCGCUCC------------CUGGGGACUCACAGGGCUAAU
CUUCAAGCACUGCACCGAGGGGCUAGCCUGGACCUGGGUCCCCCGCUUCAGAAUACUCAC
CCAUCUCGCCAAGCCAUCGUCUGCUGGAUGAGCUUCAGCGCCUACCAGACAGCCUUCUGU
UGCCUUGGG------CUCCUGGUGCAGCAGGUCAUCUUCUUCUUGGGCACCACAGUCCUG
GCCUUCCUGGUAUUUGUGCCUCUGCUCCACGGCAGGAACCUCCUGCUCCUCCGAUCCCUG
GAAUCUACAUGGCCC---UUCUGGCUGACUCUGGCCUUGGCUGUAAUCCUGCAGAACAUA
GCAGCCCACUGGAUCUUUCUGGAGACUCACCAUGGUUACCCACAACUGACCAAC------
---------------CAGCGCAUGCUCUGCGUAGCCACUUUUCUUCUCUUCCCUAUCAAC
AUGCUGGUGGGAGCUGUCGUGGCCAUCUGGCGGGUGCUCCUCUCUUCCUUCUACAACGCU
GUUCACCUGGGCCAGAUGGACCUCAGC---------CUGCUGCCACCAAGAGCUGCCUCC
CUGGAUCCAGGCUAUCACACAUACCGAAACUUCCUGAGGUUUGAGGCCAGCCAGUCACAU
CCAGCGGUCAUAGCCUUCUGCACU---CUGCUCCUUCAUGCGCCAAGUCCA---------
CGGCCCCAGCCCACGUUGGCCCCCCAGGACAGCCUCAGACCAGCAGAGGAAGAAGAA---
---------------GGGAUGCAACUAUUACAGACCAAGGACCUGAUGGCCAAGGGAGGA
GGA---CCCAAAGGCUGUCGGAGUAGGGCCCGCUGGGGUCUGGCUUACACACUGUUACAC
AACCCAAGCCUGCAGGCCUUGCGGAAGGCAGCCCUAAGUGGUGCC---------AAGGCC
AAUGGCACCCAGCCC---------------------------------------------
------------------------------------------------------------
------
>Chrysochloris_asiatica 
------------------------------------------------------------
------------------------------------------------------------
------------------------------------------------------------
------------------------------------------------------------
------------------------------AUGUCAACCCAUGCAGCGGGGAACCAGACC
UCCGGGGCCACAGAGGACUACUCC------UAUGGCAACUGGUACAUCGAUGAG------
---ACCCCAGAAGGCCAAGAG---GUCCAGCUGGAUGAGUCUGUACCCUUGUGCCAGCUC
AGCGUACCACCCAGCCUCUUCCACACCUGCCUGGCCUUGCUGUCU------GUCCUUGUG
CUACUGCUACUGGCUGGACUGGUGCGGCGUCGCCAGCUGUGGCCCCACUGUGGGCAUGGC
AGACCUGGGCUGCCGAGCCCU---------------------------------------
---------------------------------------GUGAAUUUCUUCGCUGAAGAC
AAGCCCUGGAUGGUGCCCGCUGCUGUCUUCAUGGUCCUCUUCAGCUCCAUAUGUUUGCUG
AUCUCUGAUGAGGACCCACUGCCCUUCCUAACCCUCAUCAGA---GCACCCAGACAAGGU
GGGGAAAUUGAGACUCCCAGA---------------------------------------
------------------------------------------------------------
------------------------------------------------------------
GGACCCUGGAAGCUACUGGCUCUGUUCUAUUACCCUGUCCUCUACUACCCUCUGGCUGCU
UGUACCACAGCCAGGCACAGUGUUGCGUACCUCCUCGGCAGCACAGUCUCCUGGGCCCAC
UUUGGAGUCCAGAUCUGGCAGAAGGUGGAGUGUCCUCAGGCACCCAAGAUCUACAAGUAC
UACUCCCUGCUGGCCUCCCUCCCUCUCCUUCUGGGCCUCGGAUUCCUG------------
------------------------------------------------------------
------------------------------------------------------------
---------AGCCUCUGGUAUCCAGUGCAGCUGGUGAAAAGCUUCAGCCAUAGA------
------------------------------------------------------------
------GCAGGACCAGGCUGUGAG---------AUACCACAGAACAGCUACUCUGAGGAG
UAUCUGAGGUAUCUCCUUUGC---CAGAAAAAACUGGAAAGC---AGCUCCCACAACUUC
AAGCGUAGCUUCCUGUCUCGGGCUUGGAGCAGCUUCAGACACCGUAUCUACAUCCCUCAG
CAA---------GGAUUCCAACUCCCCCUGAAGCUGGUGCUUUCAGCAACCUUGUCAGGG
ACGGCCAUUUACCAGGUGGCCCUCCUGCUGCUGGUGGGCGUAGUCCCCACUCUCCAGAAG
GUGAGGGCAGGCAUUACCACAGACGUGUCCUACCUGCUGGCUGGCUUUGGGAUCGUGCUU
UCA---------------------GGCGACAGGCAGGAGGUGGUGGAGCUGGUGAAGCAU
CAUCUGUGGGCACUGGAA---GUUUGCUACAUCUCAGCCCUGGUCCUGUCU---UGCUCA
CUCACCUUCCUUGUCCAGAUUCGCUCC------------AUGGUGACACACAGGUCCAAC
CUGCAAGCUUUGUACCGAGGAGCAGCCCUGGCCCAGGACUCGCGGCCCCAGAGCCUUCAU
CCUUCUCACCAGGCCUUAUUCAGUUGGAUGAGCUUCAGUGCCUACCAGACUGCCUUUACU
UGCCUCGGG------CUCCUGGUACAGCAAGUCAUCUUCUUCUUGGUGACGGUGACCCUU
GCCUUCCUGGUGUUCAUGCCUGUCUUCCAUGGCAGGAAUCUCCUUCUCCUCCGAGCUCUG
GAGUCCUCAUGGCCC---UUCUGGCUGACCAUGGCCCUGGCUGUGACUCUGCAGACCAUG
GCGGCCCAGUGGACCUUUCUGGAGACUUCCCAUGGACGCUCAGAGCUGACCAAC------
---------------AGGCGAGCUCUCUUUGCGGUCACCUUCCUUCUCUUCCCCAUCAAC
AUGCUGGUGGGCAUCAUUGCGGCUGUCUACCGAGUGCUCCUCUCUGCCUUCUACAACACC
AUCCACCUCGGCCAGAUGGACUUUAGC---------CUGCUGCCGCCUAGAGCUGCCACU
UUUGACCCUGGCUACCACACAUACCGCAACUUCUUGAAGAUUGAGGUCAGCCAGUCGCAU
CCAGCCAUGAUGGCCUUCUGCACC---CUGCUCCUCCGAAGGUGGAGCCCC---------
CAACCUCAGGGCCCCACAGGCCCCCAGGAUGGCCUCAGACCAGGGGAGGAAGAAGAA---
---------------GGUAUACCCUAUAACUUGGCG------------GCCAAGGGAGCA
GGG---CCUAGGGCCAGCCGCUGCAGGGCCCGCUGGGGUCUGGCCUACACGCUGCUCCAC
AAUCCAGGCCUGCAAGCCUUCCGGAAGUCAGCCCUCUCAGGAGCC---------UGGACC
AAUGGCACCCAGUUC---------------------------------------------
------------------------------------------------------------
------
>Ochotona_princeps 
------------------------------------------------------------
------------------------------------------------------------
------------------------------------------------------------
------------------------------------------------------------
------------------------------------------------------------
------------------------------------------------------------
------------------------------------------------------------
------------------------------------------------------------
---------------AUGACCCUGAGGCGCCGCCGGCUCUGGCCCUGCUGUGGGCUUGGC
CGGCCAGCACUGCCCAGCCCU---------------------------------------
---------------------------------------GUGGACUUCCUGACCAGGGAC
AGCCCCUUGCUGGUGCCCGCUGCUCUCCUCGUGGUCCUCUUCAGCUCACUGUGCCUUCUG
CUCUCUGGCGAGGACCCAUUGCCCUUCCUGUCCCUUGCCUCG---CCUCCCAGCCCAGAU
GGGGAAACUGAGACC---------------------------------------------
------------------------------------------------------------
------------------------------------------------------UCAAGA
GGGCCGUGGAGGAUGCUGGCCUUACUCUAUUACCCUGCCCUCCUGUACCCUCUGGCCGCU
UGCGCCACAGCUGGACACCGAGUCGCGCACGUGCUGGGCAGUGUGCUAUCUUUGGCUCAU
CUUGGGGUGCAGAUAUGGCAGAAAGUGGAGUGUCCCCAAACACCCAAGAUCCACAGGCAC
UACGCGCUGCUGGCUUCCCUGCCCCUCCUGCUGGGCCUUGGGCUUCUG------------
------------------------------------------------------------
------------------------------------------------------------
---------AGCCUUUGGUAUCUGGUGCAGCUGCUGCAAAGCUUCAGCCACAAG------
------------------------------------------------------------
------ACAGGAGCAGGCGCCAAG---------GGGUGGCAGGGCAGCUACCAUGAGGAG
UAUCUGAGGAGCCUCCUGUGC---CGGAAGAACCUGAAAGGC---AGCUCCAAUGUCUCC
AAACACAGCCUUCUGUUCCGAGUGUGGUGUGGCGCUAGUCACUAUGUCUACAUUCCCCAG
CCA---------GGAUUUCGCCUGCCGCCGAUGCUCCUACUGUCAGCCACACUAACAGGG
ACGGCCAUCUACCAGGUGGCCCUGCUGCUGCUGGUGACUGUGGUCCCCACGGUGCAGAAG
GCCAGGGCAGGGGUCACCACGGACGUGGCCUAUCUGCUGGCUGGCUUUGGGAUCGCGCUG
CCC---------------------GGGGACAGGCAGGAGAUUGCUGAACUGGUGAAGCGC
CAUCUCUGGGCUCUGGAA---GUUUGCUACAUCUUGGCCUUGGUCCUGUCC---UGCUCU
CUCACCUGCCUGGUCCUGAUGCGUUCG------------CUGGUGACACACAGGGUCAAC
CUGCAGGCUCUGUACCGAGGAACUGCCCCAGACUUGGGCCCCCCAGCCCACAGACCCCAG
CCUUCCCGCCCUGCCAUAUUCUGCUGGAUGAGCUUCAGUGCCUAUCAGACGGCCUUCACC
UGCCUGGGC------CUCCUGGUACAGCAGCUCAUCUUUUUCCUGACCAUGGCAGCCCUG
GCCUUCCUGCUCUUCAUGCCGGCACUCCAUGGCAGCAACCGCCUGCUCCUGAGGGCCCUG
CAGUCCUCCUGGCAC---UUCUGGCUGACUCUGGCCCUGGCUCUGAUCCUACAGAACAUA
GCAGCUCGCUGGGUCUUCCUAGACACACGCCACAGCCACCCAGAGCUCACCAAC------
---------------CGGCGAGCGCUGUACGCCACCACCUUCCUCCUGCUCCCCGUCAAC
GGGAUGCUGGGCGUCCUGGGGGCCACCUGGCGUGUGCUGCUCUCUGCCCUCUACAACACC
AUCCACCUGGGCCAGAUGGACCUCAGC---------CUGCUGCCUCCUCGAGUGGCCACU
CUUGACCCAGGAUACCACAUUUACCAGAACUUUCUGGAGCUGGAGGCUAGCCAGUACCAU
CCUGCCGCAACCGCUUUCUGCACCCUGCUGCUGCUGCAGGCACAGGAAAGCCGAACCCGU
UCUUUAGGGGUCCCUGCCACUCCCCAAGACAGCCUCAGCCGGAGGGAGGAGGAGGAAGAA
GAA------------GGCAUGCAGCUGCUGCAGACCAAGGACGCCAUUGCCAAGGGAGCC
ACCAGGCCCCGGGCUAGCUGCUGCAGGACCCGUUGGGGCCUGGCUUACACACUGAUGCGA
AACCCCAGCUUGCAGGCUGGGCGGAAGAGGGUGCUGUGGGCUGCC---------CGGGCC
AACGGCACCCAGCCC---------------------------------------------
------------------------------------------------------------
------
>Oryctolagus_cuniculus 
------------------------------------------------------------
------------------------------------------------------------
------------------------------------------------------------
------------------------------------------------------------
------------------------------AUGUCCACCCAGGCGGCCGGGAACCAGACG
CCGUCCGGGCAGGCCGAGGAGGAC---GCCUAUGGCAGCUGGUACAUUGACGAG------
---CCCCAGGGGCCUGGCGCA---UCCCAGCCGGAGGGGGCAGUGCCCGCCUGCCACCCC
AGCGUGUCGCCCGGCCUGCUGCACGCCUGCCUGACCUCGUUGUCG------CUCCUGGCA
CUGUUGCUGCUGGCCGUGCUGCAGAGGCGCUCCCGGCUCUGGCCCCACUGCUGGAGAGGC
AGGCCUGGACUGCCCAGCCCU---------------------------------------
---------------------------------------GUGGAUCUGUUGGCCAAGGAC
GGCCCCUGGGCGGUGCCGGCUGCCGCGCUCGUGGUCGUCUUCAGCUCGCUGUGCCUGCUG
CUCCCCGGCGAGGACCCGCUGCCCUUCCUGACCCUGGCCUUG---CCUCCAAGUCCA---
GGUGCCUGGAGCAGC---------------------------------------------
------------------------------------------------------------
------------------------------------------------------GGGACU
GGGCCCUGGAGGAUGCUGGCCUUGCUCUACUACCCUGCCCUCUACUACCCCCUGGCUGCC
UGUGCCCCGGCCGGGCACAGAGCUGCGCACCUGCUCGGCAGCGUGCUGGCCUGGACCCAC
CUUGGGGUCCAGGUCUGGCAGAGGGCAGAGUGUCCCCAGACACCCAAGAUCUACAAGUAC
UACUCCCUGCUGGCCUCCCUGCCCCUCCUGCUGGGCCUUGGAUUCCUG------------
------------------------------------------------------------
------------------------------------------------------------
---------AGCCUUUGGUACCCGGCGCAGCUGGCACGAAGCUUCAGCCGCAAG------
------------------------------------------------------------
------CCAGGAGCAGGCUCCGAG---------GGGUGGCAGAGCGGCUCCCACGAGGAG
UAUCUGAGGAGCCUCCUGUGC---CGGAAGAAGCUGAGA---------CACGGCACCUCC
AAGCACGGCCUGCUGUCACGGGCUUGCCUCGGCACCAGACGCUACAUCUACACUCCCCAG
CCA---------GGGUUCCGCCUGCCUCUGACGAUGGUGCUUUCAGCCACCCUGACGGGG
ACAGCUGUUUACCAGGUGGCCCUGCUGCUGCUGGUGGCUGUGGUCCCCACCAUGCAGAAG
GUGAGGGCGGGCGUCACCACGGACGUGGCCUACCUGCUGGCCGGCUUUGGGAUCGCGCUG
UCU---------------------GGGGACAGGCAGGAGAUCAUGGAGUUGGUGAAGCAC
CAUCUCUGGGCUGUGGAA---GUUUGCUACAUCUUGGCCUUGGCCUUAUCC---UGCUCG
CUCACCUGCCUGGUCCUGGUCCGCUCA------------CUGGUGGCACACAGGGCCAAC
CUACGGGCUCUGUACCGAGGGGCUGCCCCAGAGCUGGGCCCCCCGCCCCAGAGACCCCAG
CCUUCCCGCCGAGCCAUAUUCUGCUGGAUGAGCUUCAGCGCCCACCAGAUGGCUUUCACC
UGCCUCGGG------CUCCUGGUGCAGCAGCUCAUCUUCUUCCUGGGGGCGGCGGCCCUG
GCCUUCCUGCUGUUCCUCCCCGCAGUGCACUCCAGCAACCGCCUGCUGCUGCGGGCCCUC
CAGUCUUCCUGGCAC---UUCUGGCUGACUCUGGCCCUGGCGCUGAUCCUGCAGAAUGUG
GCAGCCCGCUGGGCCUUCCUGGACACUCGCCACGGACACCCAGAGCUGACCAAC------
---------------CGGCGAGCGCUGUACGCGGCCACCUUCCUCCUCCUCCCCGUCAAC
UGGCUGCUGGGCGCGCUGGGGGCCGCCUGGCGCGUGCUGCUGUCCGCCCUCUACAACGCC
GUCCACCUGGGCCAGAUGGACCUCAGC---------CUGCUGCCGCCCAGAGUGGCCACU
CUCGACCCAGGCUACCACAUUUACCGGAACUUUCUGGAGCUGGAGGCCAGCCAGUCACAU
CCGGCCGUGUCCGCCUUCUGCAGU---CUACUGCUGCGGGCACAGGGGCGCCAUCCCCGG
CCGACGUGGGCUCCUGCCGCCCCCCAGGACAGCCUCAGACCCAGGGAGGAGGAGGAG---
---------------GGGUUGCAGCUGCUACAGACAAAGGAGGCGGCGGCCAGGGGAGCA
GGG---CCCAGGGCCGGCCGCUGCAGGGCCCGCUGGGGCCUGGCCUACACGCUGCUGCGC
AACCCCGGCCUGCAGGCCUUCCGCAAGGGGGCCCUGUCGGCCGCC---------UGGGCC
AAUGGCACGCAGCCC---------------------------------------------
------------------------------------------------------------
------
>Orycteropus_afer 
------------------------------------------------------------
------------------------------------------------------------
------------------------------------------------------------
------------------------------------------------------------
------------------------------AUGUCGUCCCAGACAGCAGGAAACCAGACC
CCCAGUACCACGGAGGAUUACUCU------UAUGGCAGUUGGUACAUUGAUGAG------
---CCCCCAGGAGGCGAGGAG---CCGGAGCCGGAGGGGCCUGUGUACUUGUGCCAGUCC
AGUGCACCACUCAACCUCUUCCACAGCUGCCUAGCCUUGCUGUCG------GUCCUCGUG
CUGCUGUUGCUGGCUGUGCUGGUGAGGCGCCGCUGGCUGUGGCCCCACUGUGGGCAUGGC
AGGCCCGGACUGCUCAGCCCU---------------------------------------
---------------------------------------GUGGAUUUCUUGGCUGAGGAC
AAACCCCGAAUGGUGCCCGCCGCUGUCUUCAUGGUCCUCUUCAGCUCCCUGUGCUUACUU
CUUCCUGGUGAGGACUCGCUGCCCUUCUUGGCCUUUUUCUGG---ACGCCAAGCCAAGGU
GGAGAAAUUGAGAUGCUAAGAGGUAACUUGCCCAAGAUCACAGAGCUGAUACUAUCUGAG
UCUAGA------------------------------------------------------
------------------------------UUUGAACCCAGGGCUCUUGCCCACUCAACC
AGGCCCUGGAAGAUGCUGGCUCUGCUCUAUUACCCUGCCCUCUACUACCCUCUGGCCGCC
UGUGCCAUGACCAGGCACAGAACUGCUCACCUCCUUGGCAGCAUGCUGUCCUGGGCCCAC
UUUGGGGUCCAGGUCUGGCAGAGGGUGGAGUGUCCCCAGGGUUCCAAGAUCUACAAGUAC
UAUUCCCUGCUGGCCUCCCUGCCGCUCCUUCUGGGCCUCGGAUUCCUG------------
------------------------------------------------------------
------------------------------------------------------------
---------AGCCUCUGGUACCCAGUGCAACUGGUGAGAAGCUUCAGCCAUAGA------
------------------------------------------------------------
------GCAGGAGCGGGCUCUGAG---------GUGCUGCUGAGCAGCUAUUCUGAGGAG
UAUCUGAGGUACCUCCUUUGC---CGAAAGAAGCUGGAAAGC---AGCUCCCACACCUCC
AAGCAGAAUCUCCUGUCCCAGGCCUGGAUCUGCUUCAGACACCAUAUCUACACCCCACAG
CGA---------GGAUUCCGACUCCCUUUGAAGUUGGUGGUUUCGGCCACUCUGACAGGG
ACAGCCAUUUACCAGGUGGCUUUGCUGCUGAUGGUGGGCGCGGUCCCCACCCUCCAGAAG
AUGAGGGCAGGCAUCACCACGGACGUCUCGUACCUGCUGGCCGGGUUUGGGAUCGUGCUC
UCA---------------------GAGGAUAGGCAGGAGGUGGUGGAACUGGUGAAACAC
CACCUGUGGGCAGUGGAA---GUUUGCUACAUCUCAGCUCUGGUCCUGUCA---UGCUUA
CUCACCUUCCUCAUCCAGAUUUACUCC------------CUGGUGAUGCACAGGGCCAAC
CUGCGAGCUCUGUACCGAGGGGCUGCCCUGGAUCUGGGCUCUCAAUCCCAGAGCACCCAC
CCCUCUCGCCAGGCCAUAUUCUGUUGGAUGAGCUUCAGCGCCUACCAGACUGCCUUCACU
UGCCUUGGA------CUCCUGGUGCAGCAGAUCAUCUUCUUCCUGGGCACCAUGGCCCUC
GCUUUCCUGGUAUUCAUGCCUGUGCUCCAUGGCAGGAACCUCCUGCUCCUCCGAGCCCUA
GAGUCCUCAUGGCCC---UUCUGGCUGACCUUGGCCCUGGCUGUGACUCUGCAGAAUUUG
GCGGCUCACUGGGCCUUUCUGGAGACUCAUCAUGGACGCCCAGAGCUGACCAAC------
---------------CGGCGAGCUCUCUAUGCAGCCACCUUCCUUCUGUUCCCUAUCAAC
AUGCUGGUGGGCAUCACGGUGGCUGCCUGCCGAGUGCUCUUCUCUGCCCUCCACAAUGCC
AUCCACCUCAGCCAGAUGGACCUGAGC---------CUGCUGCCGCCUAGAGCCACCAUU
UUCGACCCUGGCUAUCAUACAUACCGAAACUUCUUGAAGAUUGAGGUCAGCCAGUCGCAU
CCAGCUGUGACAGCCUUCUGCACC---CUUCUCCUACAAGGGCGGAGACCC---------
CAGCCCCAGCCCCUGGCAGGCCCUCAGAAUGGCCUCAGACCUGAGGAAGAAGAAGAA---
---------------GGAAUGCAGUUGCUGCAGACCAAGGACUCCAUGGCCAAGGGAGCA
GGG---CGCAGGGCCAGCCAUGGCAGGGCCCGCUGGGGUCUGGCCUACACACUGCUCAAC
AACCCAGCCCUACAGGCCUUCCGGAAGCGGGCCCUCUCAGGCGCC---------------
------------------------------------------------------------
------------------------------------------------------------
------
>Heterocephalus_glaber 
------------------------------------------------------------
------------------------------------------------------------
------------------------------------------------------------
------------------------------------------------------------
---------------------------AUGUCCUUGUCCCAGGCAGCAGGGAACCAGACC
UCUUCAGGGGGUGCAGAUGAC---------UACAGCAGCUGGUACAUUGAUGAG------
---CCCCAGGGGAACAAGGAG---CUCCAGCCAGAGGGGGAGGUGCCCUCCUGCCAGCCC
AGUGUGCCGCCUGCCCUGUGCCAUGCCUGUCUGGCUGUGCUGUCG------AUGCUUGUC
CUCUUGCUGCUGGCCUGGCUGGUGUUGCACCGCCGUCUCAGGCCAGGCUGUCGGCGAGGA
AGGCCUAGUCUGCCCAGCCCU---------------------------------------
---------------------------------------GUGGAUUUCCUGGCUGGGCAC
AGACCCUCGCCCGUGCCUGCUGCUGUCUUCAUGGUCCUCUUCAGUGCCUUGUGCCUUCUG
CUCCCCAGUGAGGACCCACUGCCCUUCCUGGCCCUGGCCUCC---ACGCCUGGCCCA---
------------------------------------------------------------
------------------------------------------------------------
------------------------------------------------------------
GGGCCCUGGAAGAUGCUGGCCCUGCUCUACUACCCUGCUCUGUACUACCCUUUGGCCGCC
UGUGCCACAGCCAGGCAUGGAGUCGCACACCUGCUUGGGAGUGUGCUGUCCUGGGCCCAC
UUGGGCGUCCACAUCUGGCAGAGGGCUGAGUGUCCCCAGGCACCCAAGAUCUACAAGUAC
UACUCUCUCCUGGCCUCCCUGCCUCUCCUGCUGGGCCUUGGCUUCCUG------------
------------------------------------------------------------
------------------------------------------------------------
---------AGCCUCUGGUACCCAGUGCAGCUAGUGCGGAGCUUCAGCUGCGGA------
------------------------------------------------------------
------ACAGGGACAGACUCUGAG---------GGGCUGUGGAGCCGUGACUCCAAGGAA
UACCUGAGGAGCCUCCUGUGC---CGGAAGCAGCCAGGAGGCCGCUCCUACCACACU---
AAGCAAGACUUCCUGUCCCGGGCCUGGGACUACUCUCGAAGAUACAUCUAUAUCCCGCAG
CCA---------GGAUUUCGCCUGCCCUUGAAGCUGGUGAUCUCAGCCACCCUGACGGGG
ACCGCCACUUAUCAGGUGGCUCUGCUGCUGCUGGCAAGCGUGGUGCCCACCCUGCAGAAG
GUGCGGGCAGGCCUCACCACAGACGUAUCCUACCUGCUGGCUGGCUUUGGGCUGGUGCUG
UCC---------------------AAGGACCGGCAGGAGGUGGUGGAGCUGGUGAGGCAC
CAUCUAUGGGCACUGGAA---GUGUGUUACGCCUCCGCCCUGGCCCUGUCC---UGCUUG
CUCACCAUCCUGUUCCUGGUCCGCUCG------------CUGGCCACGCACAGGGCCAAU
CUUCAAGCUCUGCACCGUGGGGCCACCCUGGACCUGGGUCCCCCAGUACGGAGCACUCGC
CCGUCCCGAAGAGUCAUAUUCUGCUGGAUGAGCUUCUGUGCCUACCAGGCCGCCUUCACC
UGCCUUGGG------CUCCUGGUACAGCAGCUUGUCUUCUUCUUGGGGACCACAGUCCUU
ACCUUCCUGGUGUUCAUGCCUGUGCUGCACAGCAGGAACCUCCUGCUCCUUCGGUUCCUG
GAGUCCUCCUGGCCC---UUCUGGCUGACCUUGGUCCUGGCUGGGACCCUGCAGAACGCA
GCAGCCCGUUGGGUUUUCCUGGACAGUCAGAAUGGACGCCCUGAGGUGACCAAC------
---------------AGGCGAGUGCUCUAUGCGGUCACCUUUCUUCUCUUCCCCAUCAAC
GUGCUGGUGGGUGCCAUGGUGGCCACCUGGAGAGUGCUGCUCUCUGCCAUCUACAACAUU
GUCCACCUCGGCCAGAUGGACCUCAGC---------UUGCUGCCCCCAAGAGCUGCCAGU
CUGGACCCUGGCUACCGCACAUACCGAAACUUCCUGAAGCUGGAGGCCAGUGAGUCGCAU
CCAGCCAUGACAGCCUUCUGUGCC---CUGCUCCUGGAAGUGCAGAGACCCCGG---GCC
CGGGCCCAGUCCCCAGCAGCUGCCCAGAACUGCCUCAGACUGGGGCAGGAAGAAGAA---
---------------GGGAUGCAGUUGCUACAGACAAAGGACCCUGUGGCCAAGGCAGCA
GGG---CUCCGUGCAGGCCGCAGCUGGGCCCGCUGGGGUGUGGCCUACACACUGCUGCAU
AACCCUCCCCUGAAGGCCGCUCGGAAGGCAGCCCUGGCUGGGGCC---------CGGGCC
AAUGGCACCCAGGCC---------------------------------------------
------------------------------------------------------------
------
>Erinaceus_europaeus 
------------------------------------------------------------
---------------------------------------------------AUGCACAUC
CAUCCUUCCCGAGCGUGGGGGGCCGCCGCCGGGGAGGCUGGGCGAGAGCAGGUGCUGGGG
CAGCGCUCCGGCCUCCUACACGGCUCCCACGCUCAGCCCCAGGCGGGACCCGGGCCUUUG
UUCCCACAGAGCCUGCGCGGUGCCCCUGGUGACGGGACCGUGGUGCCGGGGACCACAGUG
AUGGGGACCGCUGCGGAGCCCGGCGACCCCACGCCCAUUCCCACCCUCACGCCC------
---GCCCCUGAGGACGAUGACUACUGGUACCUGGACGGACCGCAGGGCCCAGAGCUUCCC
ACUGGGACCCCCUGGCUUUCUGAGAAGCCGCCAGCCUGGCACUCAGGAGGCCGUUGCUUC
CUGGAGCUCGGGGGAGGGGGGUCCCCCACCUUCAGGGCCCUCCCCCUGCUGUGGUACGAG
CAGCCACCUGCCCCCAGCCCC---------------------------------------
---------------------------------------CUGGACUUCCCCGCCCCCCGC
GGGUCCCGGGCCGCACCCGCCGCCCUGCUCACAGUGCUGUCCAGCGCGCUGUGCCUGCUG
CUCUCGGAAAACACCUCCGUCCCCACGCUGGGGUCAGCGCCC------------------
------------------------------------------------------------
------------------------------------------------------------
------------------------------------------------------GGCCCA
GGUGCCCGGAGGCUGCUGGGGCUGCUGUACUGCCCGGCCCUCUACUACCCGCUGGCCGCC
UGCUGCACUGCCCGCCACCCUGCUGCCCACCUGCUCGGGGCUCUGCUGGCCUGGGUGCAU
CUGGUGCUGCAGCUGUGGCCGCGGGCAGAGUGUCCCCAGACAUCCCAGGUGCAGCAGUUC
UACUCCCUGCUGGCCACACUGCCCCUCCUGCUGGGGCUGGGCUUCCUG------------
------------------------------------------------------------
------------------------------------------------------------
---------GGCCUCUGGCACCCUGUGCAGUUGGCAAGGCACUUCCGCCGACAU------
------------------------------------------------------------
------CCCGAGCUGGGCGCCCAG---------GACCUGUGGAGCCGCGGCUCUGAGCAG
UACCUGAGGGGCGUCCUCUAC---AAGCACAAGCGGAAUAGC------GCCCCCCACCCC
CAGAGCGGCUUCCUGUCCCGGGUCAGGAGCUGCUGCCGGCGC---CUGUACCACCCACAG
CCA---------GGGUUCCAACUCCCCCUGAUGCUGGUGUUGUCUGCGGCCUUGACAGGG
ACGGUCACCUACCAGGUGGCGCUGCUGCUGCUUGUGGCUGUGGUCCCCACGCUGAGGCGU
GUGCGUGAGGGCCUGACCACUGAGGUGUCCUACCUGCUGGCCGGCUUCGGCCUGGUGCUG
UCU---------------------GACGACCGACAGGAGGUGGUGCAGCUGGUGAAGCGG
CAGCUCUGGGUGCUGGAA---GUCUGCUAUGUCACCGCCUUGGUCCUGUCC---UGCUGC
CUCACCCUGCUGGCACUGACCCACUCG------------CUGGGGACACACAGGACCAAC
CUGCAGGCCCUGUACCGCGGCGCUGCCCUG------GGACCCCUGACGCCCAGCCGCCGG
CCCUCCCUGCAGACCGUGUGCUGCUGGAUGGCCUUUGCAGCUUACCAGACGGCCUUCACC
UGCCUGGGG------CUGCUGUCCCAGCAGGUGAUCCUCUUUCUGGGGGCCACGGUGCUG
GCCUUCCUGAUCUUCCCACCCCUCCCCGGCGGCCAGAGCCCC---CUGCUGCAUGGUCUA
CAGACCUCCUGGCCC---UUCUGGCUGACCGUGGCCUUGGCUGUGGCCCUGCAGAGCGUG
GCUGCCCGCUGGGUGUUCCUGGACACCCGCCUAGGAUACCCUGUGCUGACCAAC------
---------------CGGCGGGCACUGACAGCUGUCACCUUCCUGCUCUUCCCGGCCAAU
GUGCUGGUGGGCGCCCUGGUGGCUGGCUGCCGCCUGCUGCUCUCGGGACUCUACUCGGCC
CUGAUGCUGGGCCAGGCACAGCUCAGC---------CUGCUGCCCGCCCCAGCCACCGCG
CUGGACCCUGGCUACCACACCUACCUCAACUUCCUGAGGAUGGAAGUCAGCCAGUCCCAC
CCAGCCGCCACGGCCUUCUGCGCC---CUGCUCCUGCAAGGC------------------
---CCGCGGCCCCACACGGCCCCCCAGGACCGCCCCAGCCCGGGCUGGGAGGAAGAA---
---------------GGGGUGCAGCUGCUGAGGACCAAGGAGCUGGGGGCCCUGAAGUGG
GGG---CGCAGGGCCGGGCGGGGGCGGGGGCGCUGGGCCCUGGCCUACACGCUGCUGCAC
AACCCCGGCCUCCAGGCCUUCCGGAAG------------------------------GCC
CGCGGCCCCCAGCCU---------------------------------------------
------------------------------------------------------------
------
>Sus_scrofa 
------------------------------------------------------------
------------------------------------------------------------
------------------------------------------------------------
------------------------------------------------------------
UGGGGGCGGCCGAAAGAGAAGGACCAGGGAAUGUCGACCCAGGGCUCAGGGAACCAGACC
UCCUCCGGAGCCACAGACGACGAC------UAUGGCAGCUGGUACAUCGAUGAG------
---CCCCAGGGCGGCCAGGAG---CUCCAGCCGGAGGGGGUGGUACCCUCCUGUCACCCC
AGUGUGCCACCCGGCCUCUACCACGCCUGCCUAGCCGUGUUGUCG------AUCCUCGUG
UUGCUGCUGCUGGCCAUGCUGGUGAGGCGCCGCCAGCUCUGGCCCCACUGUGGGCACGGC
AGGCCCGGGCUGCCCAGCCCU---------------------------------------
---------------------------------------GUGGAUUUCUUGGCUGGGGAC
AGGCCCCGGACCGUGCCUGCUGCUGUCUUCAUGGUCCUCUUCAGCUCCCUGUGUUUGCUG
CUCCCCACUGAGGACCCACUGCCCUUCCUGACCCUCGCCUCA---CCACUUGGCCAA---
GGUACCCAGCAC------------------------------------------------
------------------------------------------------------------
---------------------------------------------------AGACCUCCA
UGGCCCUGGAAGAUUCUGGCCCUGCUCUAUUACCCUGCCCUCUACUAUCCCCUGGCUGCG
UGUGCCACAGUCAGGCAUGGAGCCGCCCACCUGCUUGGCAGCGUGCUGGCCUGGGCUCAU
CUGGGGGUCCAGGUCUGGCAGAGGGCAGAGUGCCCCGAAUCGCCCAAGAUCUACAAGUAC
UACUCCCUGUUGGCCUCCCUGCCUCUCCUUCUGGGCCUUGGGUUCCUG------------
------------------------------------------------------------
------------------------------------------------------------
---------AGCCUUUGGUACCCGGCACAGCUGUUGAGAAGCUUCAGUCACGGG------
------------------------------------------------------------
------GCAGCAGCGGGCUCUAAG---------GGGCUGCAGAACUGCUACUCUGAAGAA
UAUCUGAGGACCCUCCUUUGC---CACAAGAAGCUGAAAAGC---AGCUCCCACUCCUCC
AAGCACGGCUUCCUGCCCCGGGCCUGGACCUGCUUCAGACACUACACCUACACACCACAG
CAA---------GGAUUUCGACUCCCCCUGAAGCUGGUGCUUUCAGUCACCCUGACAGGG
ACGGCCAUCUACCAGGUGGCUUUGCUGCUGCUGGUGGGCGUGGUACCCACCAUCCAGAAG
GUGAGGGCGGGGAUCACCACAGACGUCUCCUACCUGCUGGCUGGCUUUGGGAUCGUGCUC
UCA---------------------GAGGACAGGCAGGAGGUGGUGGAGCUGGUGAAGCAC
CACCUGUGGGCUCUUGAA---GUUUGCUACAUCUCAGCCUUGGUCCUGUCU---UGCUUA
CUCACCUUCCUCAUGCUGAUCCGCUCG------------CUGGUGACACACAGGACCAAC
CUGCAAGCUCUGCACCGAGGCUGCGCCCUGGAUCUGGGCCCCCAGCUCCAAAGCCCCCGU
CCCUCUCGUCAGGCCAUAUUCUGUUGGAUGAGCUUCACCGCCUACCAGACUGCUUUCACC
UGCCUUGGG------CUCCUGGUGCAGCAGAUCCUCUUCUUCUUGGGGACCUUGGCCCUC
GCCUUCCUGGUGUUCAUGCCCGUGCUCCAUGGCAGGAACCUUCUGCUCCUCCGAUCCUUG
AAGUCUUCGUGGCCC---UUCUGGUUGACCUUGGCCCUGGCUGUGACCCUACAGAACAUG
GCAGCCCACUGGGUCUUCCUGGAGACUCACCAUGGACGCCCAGAGCUGACCAAC------
---------------CGGCGAGCCCUGUCCGCAGCCACCUUCCUUCUCUUCCCCAUCAAC
AUGCUCGUGGGCGCCAUGGUGGCUGCCUGGCGAGUGCUCCUCUCUGCCCUUUACAACGCC
GUGCACCUUGGCCAGAUGGACCUCAGC---------CUGCUGCCACAUAGAGCUGCCACU
CUCGACCCUGGCUACCGUACCUACUGCAACUUCUUGAAGAUGGAGGUCAGCCAGUCGCAU
CCAGCCUUGACAGCCUUCUGUGCC---CUGCUCCUGCGAACUCAGAGG------------
---CCCCAGCCCCGCACAGCCCCCCAGCACGGCCUUGGACCAGAGGAGGAAGAGGAA---
---------------GGGAUGCAGUUGCUUCAGACCAAGGACCCGAUGGCCAAGAGAACA
GGG---CCCAGGGCCCGUCGAGGCAGGGCCCGCUGGGGUCUGGCGUACACUCUGCUGCAC
AACCCGGCCCUGCAGGCCUUCCGGAAGACAGCCCUAUCAGGUGCC---------CGGGCC
AAUGGCGCCCAGCCC---------------------------------------------
------------------------------------------------------------
------
>Canis_familiaris 
------------------------------------------------------------
------------------------------------------------------------
------------------------------------------------------------
------------------------------------------------------------
------------------------------AUGUCGUCCCAGGCGGCGGGGAACCAGACC
GCCUCCGGAGCC---GCAGACGACUACAGC------GACUGGUACCUCGACGAG------
---CCCCAGGAUGGCCAGGAG---CUCCCGGCAGAGGGGGCAGUGCCCUCCUGCCACCCC
AGCGUGCUCUCCGGCCUCCUCCACACCUGCCUGGCGGUGCUGUCG------GUCCUCGUG
CUGCUGCUGCUGGCUGUGCUCAUGAGGCGCCGCCAACUCCGGCCCCGCUGCAGGCAUGGU
GGGCCUAGACUGCCCAGC------------------------------------------
------------------------------------CCUGUGGACUUCUUGGCUGGGGAC
AUGACCUGGACAGUGCCCGCGGCUGUCUUCAUGGUCCUCUUCAGCUCCUUGUGUUUGCUG
CUCCCCGCUGAGGACGCGCUGCCCUUCCUGACCUUGGCCUCGUUCCCCAGCGGA---GAU
GGAAGAACUGUG------------------------------------------------
------------------------------------------------------------
---------------------------------------------------ACUCUGAGA
GGGCCUUGGAAGAUACUUUCCCUGCUCUAUUACCCUGCCCUCUACUACCCUCUGGCUGCC
UGCGCCACCGUCAGGCACGGAGCCGCACACCUGCUCGGCAGCAUGCUGUCCUGGGCUCAC
UUUGGGGUCCAGGUCUGGCAGAGGGCAGAGUGUCCUCAGACACCCCAGAUCCACAAGUAC
UACUCCCUGCUGGCUUCCCUGCCUCUGCUUCUGGGCCUUGGAUUCCUG------------
------------------------------------------------------------
------------------------------------------------------------
---------AGCCUUUGGUACCCGGUGCAGCUGGUGAGAAGCGUCAGGCGCAGG------
------------------------------------------------------------
------CCAGGAGUGGGCUCCGAG---------GGGCUGCAGAGCAGCUACUCGGAGGAC
UAUCUGAGGACCCUCCUCUGC---CGGAAGAAGCUGGCAAGC---AGCUCCCGCGCCUCC
AAGCACGGCUUCCUGUCCCGGGCCUGGGUGUCCUACAGAAACUACAUCUACACUCCACAG
CGA---------GGAUUCCGACUCCCUCUGAAGCUGGUGCUUUCAGCCACUUUGACAGGG
AGCGCCAUCUAUCAGGUGGCCCUGCUGCUGCUGGUGGGCGUCGUACCCACCAUCCAGAGG
AUGAGGGCGGGGAUCACCACGGACAUCUGCUACCUGCUGGCCGGCUUCGGGAUCCUUCUC
UCG---------------------GAGGACAAGCAGGAGGUGGUGGGGCUGGUGAAGUAC
UACCUGUGGGCUCUGGAA---GCUUGCUACAUCUCGGCCUUGGUCCUGUCG---UGCUCA
CUCACCUUCCUCAUGCUGAUCCGCUCG------------CUGGUGACACACAGGACCAAC
CUGCAAGCUCUGCACCGAGGGGCUGCCCUGGACCUGGGCCCCCUGCCCCAGCACCCCCAC
CCCUCCCGCCAGGCCAUAGUGUGUUGGAUGAGCUUCAGCGCCUACCACACUGCUUUUACC
UGCCUUGGG------CUCCUGGUACAGCAGAUCAUCUUCUUCCUGGGGACCACAAUCCUU
GCCUUCCUGGUGUUCAUGCCCAUGCUCCACGGCAGGAACCUCCUGCUCCUCCGACACUUG
GAGUCCUCAUGGCCC---UUCUGGCUGACCUUGUCCCUGGCUGUGAUCCUACAGAACACG
GCAGCCCACUGGGUCUUCCUGGAGACUCACCAUGGACGCCCAGAGCUUACCAAC------
---------------CGGCGAGUGCUCUAUGCAGUCACCUUCUUUCUCUUCCCCAUCAAC
GUGCUGGUGGGUGCCAUGGUGGUCGCCUGGCGGGUGCUCCUCUCUGCCCUCUACAACGCC
AUCCACCUUGGCCAGAUGGAUCUCAGC---------CUGAUGCCACCUAGGGCAGCCGCU
CUGGACCCAGGCUACUACACAUACUGCAGCUUCUUGAAGAUUGAGGCCAGCCAGUCGCAU
CCAGCCACCACAGCCUUCUGCACC---CUGCUUCUGCGCACGCGGCAA------------
---CCC---------CGGCGCCCCCAGGACGGCCUCAGACGGGGGGAGGAAGAAGAA---
---------------GGGAUGCAGCUGCUGCAGACCAAGGACCCGGCCGCCAGGGGAGUG
GGG---UCCAGGGCCCGCCAGGGCAGGGCCCGCUGGGGGCUGGCCUACACGCUGCUGCAC
AACCCGGCCCUGCAGGCCUUCCGGAAGCCGGCCCUGUCGGGCGCC---------------
------------------------------------------------------------
------------------------------------------------------------
------
>Bos_taurus 
------------------------------------------------------------
------------------------------------------------------------
------------------------------------------------------------
------------------------------------------------------------
------------------------------AUGUCCACCCAGGCGGCAGGGAACCAGACC
UCCUCCGGGGCCACUGACAGCGAGGAUUCCUAUGACAGCUGGUACAUCGACGAG------
---CCCCAGGGUGGCCAGGAG---CUCCAGCCCGAGGGGCUGGUCCCCUCCUGCCAGCCC
AAUGUGCCACCCAGCCUCUACCACACCUGCCUGGCCGUGCUGUCG------AUCCUCGUG
UUGUUUCUGCUGGCCAUGCUGGUGAGGCGCCGCCAGCUCUGGCCCCGCUGUGGGCAUGGC
AGGCCCGGGCUGCCCAGCCCU---------------------------------------
---------------------------------------GUGGAUUUCUUGACUGGGGAC
AGGCCCCGGACCGUGCCUGCCGCUGUCUUCAUGGUCCUCUUCAGCUCCCUGUGCCUGCUG
CUCCCCACCGAGGACCCGCUGCCUUUCCUGAGCCUCGCCUCA---CCACCCGGCCGAGAU
GGGGAAGCUGAG------------------------------------------------
------------------------------------------------------------
---------------------------------------------------ACUUCAAGA
GGGCCUUGGAAGAUACUGGCUCUGCUGUAUUACCCUGCCCUCUACUAUCCGCUGGCUGCC
UGUGCCACCGUCAGGCAUGGAGCCGCCCACCUGCUCGGCAGCCUGCUGUCCUGGGCUCAU
CUGGGGGUCCAGGUCUGGCAAAGGGCAGAGUGUCCUGAGUCACCCAAGAUUUACAAGUAC
UACUCCCUGUUGGCCUCGCUGCCUCUCCUUCUGGGCCUCGGAUUCCUG------------
------------------------------------------------------------
------------------------------------------------------------
---------AGCCUUUGGUACCCAGUGCAGCUGGUGAGAAGCUUCGGUCACGGG------
------------------------------------------------------------
------GCAGCCACGGGUUCCAAG---------GGGCUGCAGAGCAGCUACUCUGAAGAA
UAUCUGAGGACCCUCCUUUGC---CAGAAGAAGCUGAAAAGC---AGCUCCCACACCUGC
AAGCGUGGCUUCGCAUCCCAGGCCUGGAUGUACUUCAGACACUCCGUCUACAUUCCACAA
CGA---------GGAUUCCGACUCCCCCUGAAGCUGGUGCUCUCAGUCACCCUGACAGGG
ACGGCCAUCUACCAGGUGGCCCUGCUGCUGCUAGUGGGCGUGGUACCCACCAUCCAGAAG
GUGAGGGCGGGGAUCACCACGGACGUCUCCUACCUGCUGGCCGGCUUUGGGAUCGUGCUC
UCA---------------------GAGGACAGGCAGGAGGUGGUGGAGCUGGUGAAGCAC
CACCUGUGGGCUCUAGAA---GUUUGCUACAUCUCGGCCUUGGUGCUGUCU---UGCUUG
CUGACCUUCCUCAUGCUGGUCCACUCG------------CUGGUGACACACAGGACCAAC
CUGCGAGCUCUGCACCGAGGGGGCGCCCUGGACAUAGGCCCCCUGACCCAGAGCCCCCGC
CCCUCCCGCCAGGCCAUAUUCUGCUGGAUGAGCUUCACCGCCUACCAGACUGCUUUUACC
UGCCUUGGA------CUCCUGGUACAGCAGAUCCUCUUCUUCCUGGGGACCUUGACCCUG
GCCUUCCUGGUGUUCAUGCCCAUGCUUCACGGCAGGAACCUCCUGCUCCUCCAUUACCUG
AAGUCCUCGUGGCCC---UUCUGGCUGACCUUGGCCCUGGCUGUGACCCUGCAGAACGCA
GCGGCCCACUGGGCCUUCCUGGACACUCACCAUGGACGCCCGGGGCUGACCAAC------
---------------CGAAGAGCACUCUAUGCAGCCACCUUCCUUCUCUUCCCCGUCAAC
GUGCUGGUGGGCACCAUGGUGGCCGCCUGGAGAGUGCUCCUCUCUGCCCUCUACAAUGCC
GUCCACCUUGGCCGGAUGGACCUCAGC---------CUGCUGCCGCUUAGAGCUGCCACU
CUUGACCCCGGCUACCACACAUACUGCAACUUCUUGAGGAUGGAGGCCAGCCAGUCACAC
CCAGCUGCGACGGCCUUCUGUGCC---CUGCUUCUGCGGACUCAGAGG------------
---CCCAAGCCCCGCGCGACCCCCCAGGAUGGCCUCAGACUGGGGGAGGAAGAGGAA---
---------------GGGAUUCAGCUGCUACAGACCAAGGACCUGGUGGCCAAGGGAGCG
GGG---CCCAGGGCCCGCCAAGGCAGGGCUCGCUGGGGUCUGGCGUACACGCUGCUGCAC
AACCCAGCUCUGCAGGCCUUCCGGAAGACAGCCCUGCCAGGUGCC---------CGGCCC
AACGGUGCCCAGCCC---------------------------------------------
------------------------------------------------------------
------
>Bubalus_bubalis 
AUGGGGGACCUGGGCAAUCGCUGCUCUGUGGCUUUGACCUUCUUACUACAACCCGGUGUG
CUGGCUCCACAUUCCUGGGCCAUGAAGUCAUUGAGGGGAGGGAGUGCGGGCCUUGGAGAG
AGGAGAGAGCCCACAGUCAAAGAAUCUCCUGGCUGGAUAACCUACCCAUCCUGCAAGAGA
GGCAGGGCUGAGACUCAGAGAAGCCAAGGGAAUCACUCACGGUCACACAGCCUGUCCCCG
GGCUCAAAUCCAGAGGAGAAGGGCUUGAGGAUGUCCACCCAGGCGGCAGGGAACCAGACC
UCCUCCGGGGCCACUGACAACGAGGAUUCCUAUGACAGCUGGUACAUCGACGAG------
---CCCCAGGGUGGCCAGGAG---CUCCAGCCCGAGGGGCUGGUCCCCUCCUGCCAGCCC
AACGUGCCCCCCAGCCUCUACCACACCUGCCUGGCCGUGCUGUCG------AUCCUCGUG
UUGUUUCUGCUGGCCAUGCUGGUGAGGCGCCGCCAGCUCUGGCCCCGCUGCGGGCAUGGC
AGGCCCGGGCUGCCCAGCCCU---------------------------------------
---------------------------------------GUGGAUUUCUUGACUGCGGAC
AGGCCCCGGACCGUGCCUGCCGCCGUCUUCAUGGUCAUCUUCAGCUCCCUGUGCCUGCUG
CUCCCCACUGAGGACCCGCUGCCUUUCCUGAGCCUCGCCUCA---CCACCCGGCCGAGAU
GGGGAAGCUGAG------------------------------------------------
------------------------------------------------------------
---------------------------------------------------ACUUCAAGA
GGGCCUUGGAAGAUACUGGCUCUGCUCUAUUACCCUGCCCUCUACUAUCCGCUGGCUGCC
UGUGCCACCGUCAGGCAUGGAGCCGCCCACCUGCUCGGCAGCCUGCUGUCCUGGGCUCAU
CUGGGGGUCCAGGUCUGGCAAAGGGCAGAGUGUCCCGAGUCAUCCAAGAUCUACAAGUAC
UACUCCCUGUUGGCCUCGCUGCCUCUCCUUCUGGGCCUCGGAUUCCUG------------
------------------------------------------------------------
------------------------------------------------------------
---------AGCCUUUGGUACCCAGUGCAGCUGGUGAGAAGCUUCAGUCAUGGG------
------------------------------------------------------------
------GCAGCCACGGGUUCCAAG---------GGGCUGCAGAGCAGCUACUCUGAAGAA
UAUCUGAGGACCCUCCUUUGC---CAGAAGAAGCUGAAAAGC---AGCUCGCACACCUGC
AAGCGUGGCUUCGCGUCCCGCGCCUGGAUCUACUUCAGACACUCCGUCUACAUUCCACAA
CGA---------GGAUUCCGACUCCCCCUGAAGCUGGUGCUCUCAGUCACCCUGACAGGG
ACGGCCAUCUACCAGGUGGCCCUGCUGCUGCUAGUGGGCGUGGUACCCACCAUCCAGAAG
GUGAGGGCAGGGAUCACCACGGACGUCUCCUACCUGCUGGCCGGCUUUGGGAUCGUGCUC
UCA---------------------GAGGACAGGCAGGAGGUGGUGGAGCUGGUGAAGCAC
CACCUGUGGGCUCUAGAA---GUUUGCUACAUCUCGGCCUUGGUGCUGUCU---UGCUUG
CUGACCUUCCUCAUGCUGGUCCACUCG------------CUGGUAACACACAGGACCAAC
CUGCGAGCUCUGCACCGAGGGGGCGCCCUGGACAUAGGCCCCCUGACCCAGAGCCCCCGC
CCCUCCCGCCAGGCCAUAUUCUGCUGGAUGAGCUUCACCGCCUACCAGACUGCUUUUACC
UGCCUUGGA------CUCCUGGUACAGCAGAUCCUCUUCUUCCUGGGGACCUUGACCCUG
GCCUUCCUGGUAUUCAUGCCCAUGCUUCACGGCAGGAACCUCCUGCUCCUCCAUUACCUG
AAGUCCUCGUGGCCC---UUCUGGCUGACCUUGGUCCUGGCUGUGACCCUGCAGAACGCG
GCGGCCCACUGGGCCUUCCUGGACACUCACCAUGGACGCCCGGGGCUGACCAACCGCCCU
CCUCUCCCGGCCCGCAGAAGAGCACUCUAUGCAGCCACCUUCCUUCUCUUCCCCGUCAAC
AUGCUGGUGGGCGUCAUGGUGGCCGCCUGGCGAGUGCUCCUCUCUGCCCUCUACAACGCC
GUCCACCUUGGCCGGAUGGACCUCAGC---------CUGCUGCCGCUUAGAGCUGCCACU
CUUGACCCCGGCUAUCACACAUACUGCAACUUCUUGAGGAUGGAGGCCAGCCAGUCACAC
CCAGCUGCGACGGCCUUCUGUGCC---CUGCUCCUGCGGACUCAGAGG------------
---CCCCUGCCCCGCGCAACCCCCCAGGAUGGCCUCAGAUUGGGGGAGGAAGAGGAA---
---------------GGGAUUCAGCUGCUACAGACCAAGGACCUGGUGGGCAAGGGAGCA
GGG---CCCAGGGCCCGCCAAGGCAGGGCUCGCUGGGGUCUGGCGUACACGCUGCUGCAC
AACCCAGCUCUGCAGGCCUUCCGGAAGACAGCCCUGCCAGGUGCC---------CGGCCC
AACGGUGCCCAGCCC---------------------------------------------
------------------------------------------------------------
------
>Ceratotherium_simum_simum 
------------------------------------------------------------
------------------------------------------------------------
------------------------------------------------------------
------------------------------------------------------------
---------AUGAGGGAGAAGGGCCAGAGAAUGUCAUUCCAGGCAGCAGGGAACCAGACA
UCCUCUGGGGCGACAGAUGACGAC---UCCUACGACAGCUGGUAUAUCGAUGAG------
---CCCCAGGGCGGCCGGGAG---CUCCAGCCGGAGGGGGUAGUGCCCUCGUGCCACCCC
AGUGUGCCGCCCGGCCUCCCCCAUGCCUGCCUGGCCGUGCUGUCG------GUUCUCGUG
UUGCUGCUGCUGGCCAUGCUGGUGAGGCGCCGCCAGCUCUGGCCCCACUGUGGGCACGGC
AGGCCUGGACUGCCCAGCCCU---------------------------------------
---------------------------------------GUGGAUUUCUCAGCUGGGGAC
AAGCCCUGGACCGUGCCCGCUGCUGUCUUCAUGGUCCUCUUCAGCUCCCUGUGUUUGCUG
CUCCCCACCGAGGACCCGCUGCCCUUCCUGACCCUGGCCUCA---CCACCCAGCCCAGAU
GGGGAAACUGAG------------------------------------------------
------------------------------------------------------------
---------------------------------------------------ACUUCCAGA
GGGCCUUGGAAGAUGCUGGCCCUGCUCUAUUACCCUGCCCUCUACUACCCUCUGGCCGCC
UGUGCCACGGUCAGGCAUGGAGCCGCACUCCUGCUUGGCAGUGCACUGUCCUGGGCUCAC
UUUGGGGUCCAGGUCUGGCAGAGGGCAGAGUGUCCCCAGGCACCCAAGAUCUACAAGUAC
UACUCCCUGCUGGCCUCCCUGCCUCUCCUUCUGGGCCUCGGGUUCCUG------------
------------------------------------------------------------
------------------------------------------------------------
---------AGCCUUUGGUACCCGGUGCAGCUGGUGAGAAGCUUCAGUCAUGGG------
------------------------------------------------------------
------ACGGCAGCGGGCUCCGAG---------GGGCUGCAGAGCAGCUACUCUGAGGAA
UAUCUGAGGACCCUCCUUUGC---CGGAAGAAGCUGGAAAGC---AACUCCCACACCUCC
AAGCACAGCUUCCUGUCUCGGGCCUGGAUCUGCCUCAGACACCACAUCUACACUCCACAG
CGA---------GGAUUCCGACUCCCCCUGAAGCUGGUGCUUUCUGCCACCCUGACAGGG
ACGGCCAUCUACCAGGUGGCCCUGCUGCUGCUGGCGGGCGUGGUACCCACCAUCCAGAAG
GUGAGGGCGGGGAUCACCACGGACGUCUCCUACCUGCUGGCCGGCUUUGGGAUCGUGCUC
UCC---------------------GAGGACAAGCAGGAGGUGGCAGAGCUGGUGAAGCAC
CACCUGUGGGCUCUGGAA---GUUUGCUACGUCUUGGCCUUGGUCCUGUCU---UGCUCA
CUCACCUUCCUCCUGCUGAUCCGCUCG------------CUGGUGACACACAGGGCCAAC
CUGCGAGCUCUGCACCGAGGGGCUGCCCUGGAUCGAGGUGCCCUGCCGCAGAGCCUCCAC
CCCUCCCGCCAGGCCGUAUUCUGCUGGAUGAGCUUCAGUGCCUACCAUACUGCUUUUACC
UGCCUUGGG------CUCCUGGUACAGCAGAUCAUCUUCUUCCUGGGGACCACAGCCCUG
GCCUUCCUGGUGUUUAUGCCCAUGCUCCACGGCAGGAACCUCCUGCUCCUCAGAUCCCUG
GAGUCCUCGUGGCCC---UUCUGGCUGACCUUGGCCCUGGCUGUGAUCCUGCAGAACAUG
GCAGCCCGCUGGGUCUUCCUGGAGACUCACCAUGGAUACCCAGACCUGACCAAC------
---------------CGGCGAGCGCUCUACGCACUCACCUUCCUUCUCUUCCUCAUCAAC
GUGCUGGUGGGCGCCGUGGUGGCCGCGUGGCGAGUGCUCCUCUCCGCCCUCUACAACGCC
AUCCACCUUGGCCAGAUGGACCUCAGC---------CUGCUGCCACAGAGAGCCGCAGCU
CUUGACCCCGGCUACCACACCUACUGCAACUUCUUGAAGAUCGAGGUUAACCAGUCGCAU
CCAGCUGUGACCACCUUCUGUGCC---CUGCUCCUGCGAACACUGAGG------------
---CCCCGGCCCCCCACAGCCCCCCAGGACGGCCUCAGACUGGGGGAGGAAGAAGAA---
---------------GGGAUGCAGUUGCUGCAGACCAAGGACCCCAUGGCCAAGGGAGCG
AGG---CCCAGGGCCCAUCGAGGCAGGGCCCGCUGGGGCCUGGCGUACACGCUGCUUCAC
AAUCCGGCCCUGCAGGCCUUCCGGAAGACAGCCCUAUCAGGUGCC---------CGGGCC
AACGGUGCCCAGCCC---------------------------------------------
------------------------------------------------------------
------
>Pantholops_hodgsonii 
------------------------------------------------------------
------------------------------------------------------------
------------------------------------------------------------
------------------------------------------------------------
------------------------------AUGUCCACCCAGGCAGCAGGGAACCAGACC
UCCUCCGGGGCCACUGAUGACGAGGAUUCCUAUGACAGCUGGUAUAUCGACGAG------
---CCCCAGGGUGGCCAGGAG---CUCCAGCCCGAGGGGCUGGUCCCCUCCUGCCAGCCC
AACGUGCCACCCGGCCUCUACCACACCUGCCUGGCUGUGCUGUCG------AUCCUCGUC
UUGCUCCUGCUGGCUACGCUGGUGCGGCGCCGCCAGCUCUGGCCCCGCUGCGGGCAUGGC
AGGCCCGGGCUGCCCAGCCCU---------------------------------------
---------------------------------------GUGGAUUUCUUGGCUGGAGAC
AGGCCCCGGGCCGUGCCUGCCGCCGUCUUCAUGGUCCUCUUCAGCUCCCUGUGCCUGCUG
CUCCCCACCGAGGACCCGCUGCCUUUCCUGAGCCUCGCCUCA---CCACCCGGCCAAGAU
GGGGAAGCUGAG------------------------------------------------
------------------------------------------------------------
---------------------------------------------------ACUUCAAGA
GGGCCGUGGAAGAUACUGGCUCUGCUCUAUUACCCUGCCCUCUACUAUCCGCUGGCUGCC
UGUGCCACCGUCAGACAUGGAGCUGCCCACUUGCUCGGCAGCCUGCUGUCCUGGGCUCAU
CUGGGGGUCCAGGUCUGGCAAAGGGCAGAGUGUCCUGAGUCACCCAAGAUCUACAGGCAC
UACUCCCUGUUGGCCUCGUUGCCUCUCCUUCUGGGCCUCGGAUUCCUG------------
------------------------------------------------------------
------------------------------------------------------------
---------AGCCUGUGGUACCCAGUGCAGCUGGUGAGAAGCUUCAGUCAUGGG------
------------------------------------------------------------
------GCAGCCACGGGUUCCAAG---------GGGCUGCAGAGCAGCUACUCUGAAGAA
UAUCUGAGGACCCUCCUUUGC---CAGAAGAAGCUGAAAAGC---AGCUCUCACACCUGC
AAGCAUGGCUUCGCAUCCCGGGCCUGGAUCUACUUCAGACACUCCAUCUACAUUCCACAG
CGA---------GGAUUCCGACUCCCCCUGAAGCUGGUGCUUUCAGUCACCCUGACAGGG
ACGGCCAUCUACCAGGUGGCCCUGCUGCUGCUAGUGGGCGUGGUACCCACCAUCCAGAAG
GUGAGGGCGGGGAUCACCACAGACGUCUCCUACCUGCUGGCCGGCUUUGGGAUCGUGCUC
UCA---------------------GAGGACAGGCAGGAGGUGGUGGAGCUGGUGAAGCAC
CACCUGUGGGCUCUAGAA---GUUUGCUACAUCUCGGCCUUGGUCCUGUCU---UGCUUG
CUCACCUUCCUCAUGCUGGUCCACUCG------------CUGGUGACACACAGGACCAAC
CUGCGAGCUCUGCACCGAGGGGGUGCCCUGGACAUAGGCCCCCUGACCCAGAGCCCCCAC
CCCUCCCGCCAGGCCAUAUUCUGUUGGAUGAGCUUCACUGCCUACCAGACUGCUUUUACC
UGCCUUGGA------CUCCUGGUACAGCAGAUCCUCUUCUUCCUGGGGACCUUGACCCUC
GCCUUCCUGGUGUUCAUGCCCAUGCUUCACGGCAGGAACCUCCUGUUCCUCCAUUACCUG
AAGUCCUCGUGGCCC---UUCUGGCUGACCUUGGUCCUGGCUGUGACCCUGCAGAAGGUG
GCGGCCCACUGGCUCUUUCUGGACACUCACCAUGGACACCCAGGACUGACCAAC------
---------------CGAAGAGCACUCUGUGCAGCCACCUUCCUUCUCUUCCCCAUCAAC
AUGCUGGUGGGCACCAUGGUGGCUGCCUGGAGAGUGCUCCUCUCCGCCCUCUACAAUGCC
GUCCACCUUGGCCGGAUGGACCUCAGC---------CUGCUGCCGCUUAGAGCUGCCACU
CUUGACCCCGGCUACCACACAUAUUGCAACUUCCUGAAGAUGGAGGUCAGCCAGUCACAC
CCAGCUGCGACAGCCUUCUGCACC---CUGCUCCUGCGGACUCAGAGG------------
---CCCCAGCCCCGCGCGACCCCCCGGGAUGGCCUCAGAUUGGGGGAGGAAGAGGAA---
---------------GGGAUUCAGCUGCUACAGUCCAAGGACCUGGUGGCCAGAGGAGCG
GGA---CCCAGGGCCCGCCAAGGCAGGGCUCGCUGGGGUCUGGCGUACACGCUGCUGCAC
AACCCAGCUCUGCAGGCCUUCCGGAAGACAGCCCUGCCAGGUGCU---------CGGGCC
AACGGUGCCCAGCCC---------------------------------------------
------------------------------------------------------------
------
>Ovis_aries 
------------------------------------------------------------
------------------------------------------------------------
------------------------------------------------------------
------------------------------------------------------------
------------------------------AUGUCCACCCAGGCAGCAGGGAACCAGACC
UCCUCCGGGGCCACUGACGACGAGGAUUCCUAUGACAGCUGGUACAUCGACGAG------
---CCCCAGGGUGGCCAGGAG---CUCCAGCCCGAGGGGCUGGUCCCCUCCUGCCAGCCC
AACGUGCCACCCGGCCUCUACCACACCUGCCUGGCCGUGCUGUCG------AUCCUCGUG
UUGCUCCUGCUGGCCACGCUGGUGCGGCGCCGCCAGCUCUGGCCCCGCUGUGGGCAUGGC
AGGCCCGGGCUGCCCAGUGACUCGCUC---------------------------------
------------------------------------UUAUCUGAUUUCUUGGCUGGAGAC
AGGCCCCGGGCCGUGCCUGCCGCCGUCUUCAUGGUCCUCUUCAGCUCCCUGUGCCUGCUG
CUCCCCACCGAGGACCCGCUGCCUUUCCUGAGCCUCGCCUCA---CCACCCGGCCAAGAU
GGGGAAGCUGAG------------------------------------------------
------------------------------------------------------------
---------------------------------------------------ACUUCAAGA
GGGCCGUGGAAGAUACUGGCUCUGCUCUAUUACCCUGCCCUCUACUAUCCGCUGGCUGCC
UGUGCCACCAUCAGACAUGGAGCUGCCCACUUGCUUGGCAGCCUGCUGUCCUGGGCUCAU
CUGGGGGUCCAGGUCUGGCAAAGGGCAGAGUGUCCCGAGUCACCCAAGAUCUACAAGCAC
UACUCCCUGUUGGCCUCGCUGCCUCUCCUUCUGGGCCUCGGAUUCCUG------------
------------------------------------------------------------
------------------------------------------------------------
---------AGCCUUUGGUACCCAGUGCAGCUGGUGAGAAGCUUCAGUCAUGGG------
------------------------------------------------------------
------GCAGCCACGGGUUCCAAG---------GGGCUGCAGAGCAGCUACUCUGAAGAA
UAUCUGAGGACCCUCCUUUGC---CAGAAGAAGCUGAAAAGC---AGCUCCCACACCUGC
AAGCAUGGCUUCGCAUCCCGGGCCUGGAUCUACUUCAGACACUCCAUCUACAUUCCGCAG
CGA---------GGAUUCCGACUCCCCCUGAAGCUGGUGCUUUCAGUCACCCUGACAGGG
ACGGCCAUCUACCAGGUGGCCCUGCUGCUGCUAGUGGGUGUGGUACCCACCAUCCAGAAG
GUGAGGGCGGGGAUCACCACGGACGUCUCCUACCUGCUGGCCGGCUUUGGGAUCGUGCUC
UCA---------------------GAGGACAAGCAGGAGGUGGUAGAGCUGGUGAAGCAC
CACCUGUGGGCUCUAGAA---GUUUGCUACAUCUCGGCCUUGGUCCUGUCU---UGCUUG
CUCACCUUCCUCAUGCUGGUCCACUCG------------CUGGUGACACACAGGACCAAC
CUGCGAGCUCUGCACCGAGGGGGUGCCCUGGACAUAGGCCCCCUGACCCAGAGCCCCCAC
CCCUCCCGCCAGGCCAUAUUCUGUUGGAUGAGCUUCACUGCCUACCAGACUGCUUUUACC
UGCCUUGGA------CUCCUGGUACAGCAGAUCCUCUUCUUCCUGGGGACCUUGACCCUG
GCCUUCCUGGUGUUCAUGCCCAUGCUUCACGGCAGGAACCUCCUGCUCCUCCAUUACCUG
AAGUCCUCGUGGCCC---UUCUGGCUGACCUUGGUCCUGGCUGUGACCCUGCAGAAGGUG
GCCGCCCACUGGCUCUUUCUGGACACUCACCAUGGACGCCCGGGGCUGACCAAC------
---------------CGAAGAGCACUCUCUGCAGCCACCUUCCUUCUCUUCCCCAUCAAC
AUGCUGGUGGGCACCAUGGUGGCCGCCUGGAGAGUGCUCCUCUCCGCCCUCUACAAUGCC
GUCCACCUUGGCCGGAUGGACCUCAGC---------CUGCUGCCGCUUAGAGCUGCCACU
CUUGACCCCGGCUACCACACAUAUUGCAACUUCUUGAAGAUGGAGGUCAGCCAGGCACAC
CCAGCUGCGACAGCCUUCUGCACC---CUGCUCCUGCAGACUCAGAGG------------
---CCCCAGCCCCGCGUGACCCCCCGGGAUGGCCUCAGACUGGGGGAGGAAGAGGAA---
---------------GGGAUUCAGCUGCUACAGGCCAAGGACCUGCUGGCCAGAGGAGCG
GGG---CCC------------------------------AUGGCGUACACACUGCUGCAC
AACCCAGCUCUGCAGGCCUUCCGGAAGACAGCCCUGCCAGGUGCU---------CGGGCC
CAGCGUCAUCACCAUGGCCACGGCAGCCCCCUGCUUGGCCCCAGCUCUGCCUGCAGGGCC
CGGGGAUUUAGCAGAACCAGCCGGGGCUCGCUGUGGUUGGAUGGAAGUCCGUCAGCACUA
------
>Capra_hircus 
------------------------------------------------------------
------------------------------------------------------------
------------------------------------------------------------
------------------------------------------------------------
------------GAGGAGAAGGGUUUGAGGAUGUCCACCCAGGCAGCAGGGAACCAGACC
UCCUCCGGGGCCACUGACGACGAGGAUUCCUAUGACAGCUGGUACAUCGACGAG------
---CCCCAGGGUGGCCAGGAG---CUCCAGCCCGAGGGGCUGGUCCCCUUCUGCCAGCCC
AACGUGCCACCCGGCCUCUACCACACCUGCCUGGCUGUGCUGUCGGAU---UCCAACUCC
CCCUGUUUGGAACACGGGGUGGUAACGGGCGUGCAGGGCCUGAGUGACUCGCUCUUGUCU
GCCCCUGCUCUGAGCCCUGUG---------------------------------------
------------------------------------------GAUUUCUUGGCUGGAGAC
AGGCCCCGGGCCGUGCCUGCCGCCGUCUUCGUGGUCCUCUUCAGCUCCCUGUGCCUGCUG
CUCCCCACCGAGGACCCGCUGCCUUUCCUGAGCCUCGCCUCA---CCACCCGGCCAAGAU
GGGGAAGCUGAG------------------------------------------------
------------------------------------------------------------
---------------------------------------------------ACUUCAAGA
GGGCCGUGGAAGAUACUGGCUCUGCUCUAUUACCCUGCCCUCUACUAUCCGCUGGCUGCC
UGUGCCACCAUCAGACAUGGAGCUGCCCACUUGCUCGGCAGCCUGCUGUCCUGGGCUCAU
CUGGGGGUCCAGGUCUGGCAAAGGGCAGAGUGUCCCGAGUCACCCAAGAUCUACAAGCAC
UACUCGCUGUUGGCCUCGCUGCCUCUCCUUCUGGGCCUCGGAUUCCUG------------
------------------------------------------------------------
------------------------------------------------------------
---------AGCCUUUGGUACCCAGUGCAGCUGGUGAGAAGCUUCAGUCAUGGG------
------------------------------------------------------------
------GCAGCCACGGGUUCCAAG---------GGGCUGCAGAGCAGCUACUCUGAAGAA
UAUCUGAGGACCCUCCUUUGC---CAGAAGAAGCUGAAAAGC---AGCUCCCACACCUGC
AAGCAUGGCUUCGCAUCCCGAGCCUGGAUCUACUUCAGACACUCUAUCUACAUUCCGCAG
CGA---------GGAUUCCGACUCCCCCUGAAGCUGGUGCUUUCAGUCACCCUGACAGGG
ACGGCCAUCUACCAGGUGGCCCUGCUGCUGCUAGUGGGCGUGGUACCCACCAUCCAGAAG
GUGAGGGCGGGGAUCACCACGGAUGUCUCCUACAUGCUGGCCGGCUUUGGGAUCGUGCUC
UCA---------------------GAGGACAGGCAGGAGGUGGUAGAGCUGGUGAAGCAC
CACCUGUGGGCUCUAGAA---GUUUGCUACAUCUCGGCCUUGGUCCUGUCU---UGCUUG
CUCACCUUCCUCAUGCUGGUCCACUCG------------CUGGUGACACACAGGACCAAC
CUGCGAGCUCUGCACCGAGGGGGUGCCCUGGACAUAGGCCCCCUGACCCAGAGCCCCCAC
CCCUCCCGCCAGGCCAUAUUCUGUUGGAUGAGCUUCACUGCCUACCAGACUGCUUUUACC
UGCCUUGGA------CUCCUGGUACAGCAGAUCCUCUUCUUCCUGGGGACCUUGACCCUG
GCCUUCCUGGUGUUCAUGCCCAUGCUUCACGGCAGGAACCUCCUGCUCCUCCAUUACCUG
AAGUCCUCGUGGCCC---UUCUGGCUGACCUUGGUCCUGGCUGUGACCCUGCAGAAGGUG
GCGGCCCACUGGCUCUUUCUGGACACUCACCAUGGACGCCUGGGGCUGACCAAC------
---------------CGAAGAGCACUCUGUGCAGCCACCUUCCUUCUCUUCCCCAUCAAC
AUGCUGGUGGGCACCAUGGCGGCCGCCUGGAGAGUGCUCCUCUCCGCCCUCUACAAUGCC
GUCCACCUUGGCCGGAUGGACCUCAGC---------CUGCUGCCGCUUAGAGCUGCCACU
CUUGACCCUGGCUACCACACAUAUUGCAACUUCUUGAAGAUGGAGGUCAGCCAGUCACAC
CCAGCUGCGACAGCCUUCUGCACC---CUGCUCCUGCGGACUCAGAGG------------
---CCCCAGCCCCGCGUGACCCCCCGGGAUGGCCUCAGAUUGGGGGAGGAAGAGGAA---
---------------GGGAUUCAGCUGCUACAGGCCAAGGACCUGGUGGCCAGAGGAGCG
GGG---CCCAGGGCCCGCCACGGCAGGGCUCGCUGGGGUCUGGCAUACACACUGCUGCAC
AACCCAGCUCUGCAGGCCUUCCGGAAGACAGCCCUGCCAGGUGCU---------CGGGCC
AACGGUGCCCAGCCC---------------------------------------------
------------------------------------------------------------
------
>Vicugna_pacos 
------------------------------------------------------------
------------------------------------------------------------
------------------------------------------------------------
------------------------------------------------------------
---------AUGAAUGAGAAGGGCUGGAGAAUGUCGACCCAGACAACAGGGAACCAGACC
AGCCCUGGGGCCACAGACGAGGAC---GCCUACGGCAGCUGGUACAUUGAUGAG------
---CCCCAGGACGGGCAGGAG---CUCCCGCCGGAGGGGGUGGUGCCUACCUGCCACCCA
AGUGUGCCUCCAGGCCUCUACCACGCCUGCCUGGCUGUGCUGUCG------AUCCUUGUG
CUGCUGCUGCUGGCCAUGCUGGUGCGGCGCCGCCAGCUCUGGCCCCAGUGUGUGCACGGC
CGGCCCGGACUGCCCAGCCCG---------------------------------------
---------------------------------------GUGGAUUUCCUGGCUGGGGAC
AGGCCCCGGAGCGUGCCUGCUGCUGUCUUCGUGGUCCUCUUCACUUCCCUGUGUUUGCUG
CUCCCGGCCGAGGACCCACUGCCCUUCCUGACCCUCGGCUCA---CCACCCGGCCAAGAU
GGGGAAACUGAG------------------------------------------------
------------------------------------------------------------
---------------------------------------------------ACUCCAAGA
GGGCCGUGGAAGAUGCUGGCCCUGCUCUAUUACCCUGCCCUCUACUAUCCCCUGGCUGCC
UGUGCCACAGUCAGGCAUGGAGCUGCACACCUGCUCGGCAGCAUGCUGUCCUGGGCUCAC
UUGGGGGUCCAGGUCUGGCAGAGGGCAGAGUGCCCCGAGUCGGCCAAGAUCUACAAGUAC
UACUCCCUGCUGGCCUCUCUGCCUCUCCUUCUGGGCCUCGGAUUCCUG------------
------------------------------------------------------------
------------------------------------------------------------
---------AGUCUUUGGUACCCGGUGCAGCUGAUGAGAAGCUUCAGUCCUGGG------
------------------------------------------------------------
------GCGGCAGCAGACUCCGAG---------GGGCUUCAGAGCAGCUACUCUGAGGAA
UAUUUGAGGAUGCUCCUUUGC---CAGAAGAAGCUGAAAAGC---AGCUCCCACAUCUCC
AAGCACGGCUUCCUGUCCCGGACCUGGAUCCACUUCAGAUGCUACAUCUACACACCACAG
CGA---------GGAUUCCGACUCCCCCUGAAGCUGGUGCUUUCAGUCACCCUGACAGUG
UCAGCCAUCUACCAGGUGGCCCUGCUGCUGCUGGUGGGCGUGAUACCCACCAUCCAGAAG
GUGAGGGCGGGGAUCACCACGGACGUCUCCUACCUGCUGGCCGGCUUUGGGAUCGUGCUC
UCA---------------------GAGGACAGGCAGGAGGUGGUGGAGCUGGUGAAGCAC
CACCUGUGGGCUCUGGAA---GUUUGCUACAUCUCGGCCUUGGUCCUGUCU---UGCUUA
CUUACCUUCCUCAUGCUGAUCCGCUCG------------CUGGUGACACACAGGGCCAAC
CUGCAAGCUCUGCACCGAGGGGGCGCCCUGGACCUGGGCUCCCUGCCCCAGAGCCCCCAC
CCCUCCCGCCAGGCUGUGUUCUGUUGGAUGAGCUUCACUGCCUACCAGACAGCAUUUACC
UGCCUUGGG------CUCCUGGUGCAGCAGGUCCUCUUCUUCCUGGGGACCUUGGCCCUC
GCAUUCCUGGUGUUCAUGCCUGUGCUCCACGGCAGGAACCUUCUGCUCCUUCGAUCCCUG
AAGACCUCGUGGCCC---UUCUGGCUGACCUUGACCCUGGCUGUGACCCUGCAGAACAUG
GCAGCCCACUGGGUCUUCCUGGAGACUCACCAUGGACGCCCAGAGCUGAGCAAC------
---------------CGGCGAGCUCUCUGUGCAGCCACCUUCCUUCUCUUCCCCAUCAAC
GUGCUGGUGGGCGCCAUGGUGGCUGGCUGGCGAGUGCUCCUCUCCGCCCUCUACAACGCC
GUCCACCUUGGCCAAAUGGACCUCAGC---------CUGCUGCCACCUAGAGCUGCCUCU
CUCGACCCCGGCUACCACACGUACUGCAACUUCUUGAAGAUGGAGGUCAGCCAGUCACAC
CCAGCCUUGACAGCCUUCUGUGCC---CUGCUCCUGCAAGCCCGGAGG------------
---UCCCGGCCCCGCACGGCCCCCCAGGAUGGCCUCAGGCUGGGAGAGGAAGAGGAA---
---------------GGGAUGCAGUUGCUGCAGACCAAGGACCCAGUGGCCAAGGGAGCA
GGG---CCCAGGGCCCGCAGAGGCAGGGCCCGCUGGGGUCUGGCAUACACGCUGCUGCAC
AACCCAGCCCUGCAGGCCUUCCGGAAGACAGCCCUAUCAGGUGCC---------CGGGCC
AACGGGGCCCAGCCC---------------------------------------------
------------------------------------------------------------
------
>Camelus_ferus 
------------------------------------------------------------
------------------------------------------------------------
------------------------------------------------------------
------------------------------------------------------------
---------AUGAAGGAGAAGGGCUGGAGAAUGUCGACCCAGGCAACAGGGAACCAGACC
UCCUCUGGGGCCACAGACGAGGAC---GCCUAUGGCAGCUGGUACAUCGAUGAG------
---CCCCAGGACGGGCAGGAG---CUCCCGCCGGAGGGGGUGGUGCCUACCUGCCACCCA
AGUGUGCCUCCGGGCCUCUACCACGCCUGCCUGGCUGUGCUGUCG------AUCCUUGUG
CUGCUGCUGCUGGCCACGCUGGUGCGGCGCCGCCAGCUCUGGCCCCAGUGUGUGCACGGC
CGGCCCGGACUGCCCAGCCCC---------------------------------------
---------------------------------------GUGGAUUUCCUGGCUGGGGAC
AGGCCCCGGAGCGUGCCUGCUGCUGUCUUCGUGGUCCUCUUCACUUCCCUGUGUUUGCUG
CUCCCGGCCGAGGACCCACUGCCCUUCCUGACCCUCGCCUCA---CCACCCGGGCAAGAU
GGGGAAACUGAG------------------------------------------------
------------------------------------------------------------
---------------------------------------------------ACUCCAAGA
GGGCCGUGGAAGAUGCUGGCCCUGCUCUAUUACCCUGCCCUCUACUAUCCCCUGGCUGCC
UGUGCCACAGUCAGGCAUGGAGCUGCACACCUGCUCGGCAGCAUGCUGUCCUGGGCUCAC
UUGGGGGUCCAGGUCUGGCAGAGGGCAGAGUGCCCCGAGUCGGCCAAGAUCUACAAGUAC
UACUCCCUGCUGGCCUCUCUGCCUCUCCUGCUGGGCCUCGGAUUCCUG------------
------------------------------------------------------------
------------------------------------------------------------
---------AGUCUUUGGUACCCGGUGCAGCUGGUGAGAAGCUUCAGUCCUGGG------
------------------------------------------------------------
------GCGGCAGCAGACUCCGAG---------GGGCUUCAGAGCAGCUACUCUGAGGAA
UAUUUGAGGAUGCUCCUUUGC---CAGAAGAAGCUGAAAAGC---AGCUCCCACAUCUCC
AAGCACGGCUUCCUGUCCCGGACCUGGAUCCACUUCAGAUGCUACAUCUACACACCACAG
CGA---------GGAUUCCGACUCCCCCUGAAGCUGGUGAUUUCAGUCACCCUGACAGUG
UCAGCCAUCUACCAGGUGGCCCUGCUGCUGCUGGUGGGCGUGAUACCCACCAUCCAGAAG
GUGAGGGCGGGGAUCACCACGGACGUCUCCUACCUGCUGGCCGGCUUUGGGAUCGUGCUC
UCA---------------------GAGGACAGGCAGGAGGUGGUGGAGCUGGUGAAGCAC
CACCUGUGGGCUCUAGAA---GUUUGCUACAUCUCGGCCUUGGUCCUGUCU---UGCUUA
CUCACCUUCCUCAUGCUGAUCCGCUCG------------CUGGUGACACACAGGGCCAAC
CUGCAAGCUCUGCACCGAGGGGGCGCCCUGGACCUGGGCUCCCUGCCCCAGAGCCCCCGC
CCCUCCCGCCAGGCUGUGUUCUGUUGGAUGAGCUUCACAGCCUACCAGACUGCAUUUACC
UGCCUCGGG------CUCCUGGUGCAGCAGGUCCUCUUCUUCCUGGGGACCUUGGCCCUC
GCCUUCCUGGUGUUCAUGCCUGUGCUCCACGGCAGGAACCUUCUGCUCCUUCGAUCCCUG
AAGACCUCGUGGCCC---UUCUGGCUGACCUUGGCCCUGGCUGUGACCCUGCAGAACAUG
GCAGCCCACUGGGUCUUCUUGGAGACUCACCAUGGACGCCCAGAGCUGAGCAAC------
---------------CGGCGAGCUCUCUGUGCAGCCACCUUCCUUCUCUUCCCCAUCAAC
GUGCUGGUGGGCGCCAUGGUGGCUGGCUGGCGAGUGCUCCUCUCCGCCCUCUACAACACC
GUCCACCUUGGCCAGAUGUACCUCAGC---------CUGCUGCCACCUAGAGCUGCCUCU
CUCGACCCUGGCUACCACACGUACUGCAACUUCUUGAAGAUGGAGGUCAGCCAGUCACAC
CCAGCCUUGACUGCCUUCUGUGCC---CUGCUCCUGCAAGCCCGGAGG------------
---UCCCGGCCCCGCACGGCCCCCCAGGAUGGCCUCAGGCUGGGGGAGGAAGAGGAA---
---------------GGGAUGCAGUUGCUGCAGACCAAGGACCCAGUGGCCAAGGGAGCA
GGG---CCCAGGGCCCGCAGAGGCAGGGCCCGCUGGGGUCUGGCAUACACGCUGCUGCAC
AACCCAGCCCUUCAGGCCUUCCGGAAGACAGCCCUAUCAGGUGCC---------CGGGCC
AACGGGGCCCAGCCC---------------------------------------------
------------------------------------------------------------
------
>Tursiops_truncatus 
------------------------------------------------------------
------------------------------------------------------------
------------------------------------------------------------
------------------------------------------------------------
------------------------------AUGUCGACCCAGGUAGCAGGGAACCAGACC
UCGUCCGGGGCCACAGACGACGAUGACUCCUACGGCAGCUGGUACAUCGACGAG------
---CCCCAGGGUGGCCAGGAG---CUUGAGCCGGAAGGGCUGGUGCCCUCCUGCCACCCC
AGCGUGCCACCCGGCCUCUACCACGCCUGCCUGGUCGUGCUGUCG------AUCCUCGUG
UUGCUGCUGCUGGCCAUGCUGGUGAAGCGCCGCCAGCUCUGGCCCCACUGUGGGCACGGC
AGGCCUGGGCUCCCCAGC------------------------------------------
---------------------------------------------GUGGACGCUGAGGAC
AGGCCCCGGACCGUGCCUGCCGCCGUCUUCACGGUCCUCUUCAGCUCCCUGUGCUUGCUG
CUCCCCACUGAGGACCCACUGCCUUUCCUGACUCUCGCCUUA---CCACCCGGCCAAGAC
GGGGAAACUGAG------------------------------------------------
------------------------------------------------------------
---------------------------------------------------ACUCCAAGA
GGGCCGUGGAAGAUACUGGCUCUGCUCUAUUACCCUGCCCUCUACUAUCCCCUGGCUGUC
UGUGCCACGGUCAGGCAUAGAGCCGCACACCUGCUCGGCAGCGUGCUGUCCUGGGCUCAU
CUGGGGGUCCAGGUCUGGCAAAGGGCAGAGUGUCCGGUGUCACCCAAGAUCUACAGGUAC
UACUCUCUGUUGGCCUCUCUGCCUCUCCUUCUGGGCCUCGGAUUCCUG------------
------------------------------------------------------------
------------------------------------------------------------
---------AGCCUUUGGUACCCAGUGCAGCUGGUGAAAAGCUUCAGUCAUGGG------
------------------------------------------------------------
------GCAGCAGCGGGUUCCAAG---------GGGCUGCAGAACAGCUACUCUGAAGAA
UAUCUGAGGACCCUCCUUUGC---CAGAAGAAGCUGAAAAGC---AGCUCCCACACGUCC
AAGCAGGGCUUCCUGUCCCGGGCCUGGAUCUACUUCAGACACUAUAUCUACACUCCACAG
CGA---------GGAUUCCGACUCCCCCUGAAGCUGGUGCUUUCAGUCACCCUGACAGGG
ACGGCCAUCUACCAGGUGGCCCUGCUGCUACUGGUGGGCGUGGUACCCACCAUCCAGAAG
GUGAGGGCAGGGAUCACCACGGACAUCUCCUACCUGCUGGCUGGCUUUGGGAUCGUGCUC
UCA---------------------GAGGACAAGCAGGAGGUGGUGGAGCUGGUGAAGCAC
UACCUGUGGGCUCUGGAA---GUUUGCUACAUCUCGGCCUUGGUUCUGUCU---UGCUUG
UUCACCUUCCUCAUGCUGACCCGCUCG------------CUGGUGACACACAGGGCCAAC
CUGCGAGCUCUGCACCGAGGGGGCGCCCUGGACCUGGGCCCCCGGCCCCCGAGCCCUCGC
CCCUCCCGCCAGGCCAUAUUUUGUUGGAUGAGCUUCACCGCCUACCAGACUGCGUUUACC
UGCCUUGGG------CUCCUGGUGCAGCAGAUCCUCUUCUUCCUGGGGACCUUGGCCCUU
ACCUUCCUGGUGUUCAUGCCCGUGCUGCAUGGCAGGAACCUUCUGCUCCUCCGAUCCCUG
AAAUCCUCAUGGCCC---UUCUGGCUGACCUUGGCCCUGGCUGUGACCCUGCAGAACAUG
GCAGCCCACUGGGUCUUCCUAGACACUCACCAUGGACGCCCAGAGCUGACCAAC------
---------------CGGCGAGCACUCUAUGCAACCACCUUCCUUCUCUUCCCCAUCAAU
GUGCUGGUGGGUACCAUGAUGGCCGCCUGGCGAGUGCUGCUGUCUGCCCUCUACAAUGCU
GUCCACCUUGGCCAGAUGGACCUCAGC---------CUGCUGCCACCUAGAGCCGCCACU
UUCGACCCCGGCUACCACACAUACUGCAACUUCUUGAAGAUGGAGGCCAGCCAGUCACAU
CCAGCCUCGACGGCCUUCUGCGUC---CUGCUCCUGCGAACUCGGAGG------------
---CCCCAGCCCCGCACGGCCCCCCGGGAUGGCCUCAGACUGGGGGAGGAAGAGGAA---
---------------GGGAUGCAG---CUGCAGACCAAGGACCGGGCGGCCAAGGGAGCG
GGG---CCCCGGGUAGGCCGAGGCAGGGCCCGCUGGGGUCUGGCAUACACGCUGCUGCAC
AACCCAGCCCUGCAGGCCUUCCGGAAGACAGCCCUAUCGGACGCC---------CGGGCC
AACGGUGCCCAGCCC---------------------------------------------
------------------------------------------------------------
------
>Lipotes_vexillifer 
------------------------------------------------------------
------------------------------------------------------------
------------------------------------------------------------
------------------------------------------------------------
---------AUGAAGGAAAAGGGCCAGAAAAUGUCCACCCAGGCAGCAGGGAACCAGACC
UCGUCCGGGGCCACAGACGACGAUGACUCCUACGGCAGCUGGUACAUCGACGAG------
---CCCCAGGGUGGCCAGGAG---CUUGAGCCGGAAGGGCUGGUGCCCUCCUGCCACCCC
AGCGUGCCACCCGGCCUCUACCACGCCUGCCUGGUCGUGCUGUCG------AUCCUCGUG
UUGCUGCUGCUGGCCAUGCUGGUGAAGCGCCGCCAGCUCUGGCCCCACUGUGGGCACGGC
AGGCCUGGGCUCCCCAGCCCU---------------------------------------
---------------------------------------GUGGAUUUCUUGGCUGGGGAC
AGGCCCCGGACCGUGCCUGCCGCCAUCUUCACGGUCCUCUUCAGCUCCCUGUGCUUGCUG
CUCCCCACUGAGGACCCACUGCCUUUCCUGACUCUCGCCUUA---CCACCCGGCCAAGAC
GGGGAAACUGAG------------------------------------------------
------------------------------------------------------------
---------------------------------------------------ACUCCAAGA
GGACCGUGGAAGAUACUGGCUCUGCUCUAUUACCCGGCCCUCUACUAUCCCCUGGCCGUC
UGUGCUACGGUCAGGCAUGGAGCCGCACACCUGCUCGGCAGCGUGCUGUCCUGGGCUCAU
CUGGGGGUCCAGGUCUGGCAAAGGGCAGAGUGUCCGGUGUCACCCAAGAUCUACAGGUAC
UACUCUCUGUUGGCCUCCCUGCCUCUCCUUCUGGGCCUCGGAUUCCUG------------
------------------------------------------------------------
------------------------------------------------------------
---------AGCCUUUGGUACCCGGUGCAGCUGGUGAAAAGCUUCAGUCAUGGG------
------------------------------------------------------------
------GCAGCAGCGGGUUCCAAG---------GGGCUGCAGAACAGCUACUCUGAAGAA
UAUCUGAGGACCCUCCUUUGC---CAGAAGAAGCUGAAAAGC---AGCUCCCACACGUCC
AAGCAGGGCUUCCCGUCCCGGGCCUGGACCUACUUCAGACACUAUGUCUACACUCCACAG
CGA---------GGAUUCCGACUCCCCCUGAAGCUGGUGCUUUCAGUCACCCUGACAGGG
ACGGCCAUCUACCAGGUGGCCCUGCUGCUACUGGUGGGCGUGGUACCCACCAUCCAGAAG
GUGAGGGCAGGGAUCACCACGGACGUCUCCUACCUGCUGGCUGGCUUUGGGAUCGUGCUC
UCA---------------------GAGGACAGGCAGGAGGUGGUGGAGCUGGUAAAGCAC
UACCUGUGGGCUCUGGAA---GUUUGCUACAUCUCGGCCUUGGUUCUGUCU---UGCUUA
CUCACCUUCCUCAUGCUGACCCGCUCG------------CUGGUGACACACAGGGCCAAC
CUGCGAGCUCUGCACCGCGGGGCCGCCCUGGACCUGGGCCCCCGGCCCCCGAGCCCUCGC
CCCUCCCGCCAGGCCAUAUUUUGUUGGAUGAGCUUCACCGCCUACCAGACUGCUUUUACC
UGCCUUGGG------CUCCUGGUGCAGCAGAUCCUCUUCGUCCUGGGGACCUUGGCCCUU
GCCUUCCUGGUGUUCAUGCCCGUGCUCCACGGCAGGAACCUUCUGCUCCUCCGAUCCCUG
AAGUCCUCGUGGCCC---UUCUGGCUGACCCUGGCCCUGGCUGUGACCCUGCAGAACAUG
GCAGCCCACUGGGUCUUCCUAGACACUCACCAUGGACGCCCAGAGCUGACCAAC------
---------------CGGCGAGCACUCUAUGCAGCCACCUUCCUUCUCUUCCCCAUCAAU
GUGCUGCUGGGUGCCAUGAUGGCCACCUGGCGAGUGCUCCUGUCUGCCCUCUACAAUGCU
GUCCACCUUGGCCAGAUGGACCUCAGC---------CUGCUGCCACCUAGAGCCGCCACU
UUCGACCCCGGCUACCACACAUACUGCAACUUCUUGAAGAUGGAGGCCAGCCAGUCACAU
CCAGCCUUGGCUGCCUUCUGUGGC---CUGCUCCUGCGGACUCGGAGG------------
---CCCCAGCCCCGCACGGUCCCCCGGGAUGGCCUCAGACUGGGGGAGGAAGAGGAA---
---------------GGGAUGCAGCUGCUGCAGACCAAGGACCGGGUGGCCAAGGGAGCG
GGG---CCCCGGGUAGGCCGAGGCAGGGCCUGCUGGGGUCUGGCAUACACGCUGCUGCAC
AACCCAGCCCUGCAGGCCUUCCGGAAGACAGCCCUAUCGGAUGCC---------CGGGCC
AAUGGUGCCCAGCCU---------------------------------------------
------------------------------------------------------------
------
>Balaenoptera_acutorostrata_scammoni 
------------------------------------------------------------
------------------------------------------------------------
------------------------------------------------------------
------------------------------------------------------------
------------------------------AUGUCGACCCAGGCAGCAGGGAACCAGACC
UCCUCCGGGGCCACAGACGACGAUGACUCCUACGGCAGCUGGUACAUCGAUGAG------
---CCCCAGGGUGGCCAGGAG---CUCGAGCCGGAAGGGCUGGUGCCCUCCUGCCGCUCC
AGCGUGCCACCCGGCCUCUACCACGCCUGCCUGGUCGUGCUGUCG------AUCCUCGUG
UUGCUGUUGCUGGCCAUGCUGGUGAAGCGCCGCCAGCUCUGGCCCCACUGUGGGCACGGC
AGGCCUGGGCUCCCCAGCCCU---------------------------------------
---------------------------------------GUGGACUUCUUGGCUGGGGAC
GGGCCCCGGACCGUGCCUGCUGCCAUCUUCACGGUCCUCUUCAGCUCCCUGUGUUUGCUG
CUCCCCACUGAGGACCCACUGCCUUUCCUGACCCUCGCCUUA---CCACCCGGCCAAGAC
GGGGAAACUGAG------------------------------------------------
------------------------------------------------------------
---------------------------------------------------ACUCCAAGA
GGGCCGUGGAAGAUACUGGCUUUGCUCUAUUACCCUGCCCUCUACUAUCCCCUGGCUGUC
UGUGCCACGGUCGGGCAUGGAGCUGCACACCUGCUUGGCAGUGUGCUGUCCUGGGCUCAU
CUGGGGGUCCAGGUCUGGCAAAGGGCAGAGUGUCCGGUGUCACCCAAGAUCUACAAGUAC
UACUCCCUGUUGGCCUCUCUGCCUCUCCUUCUGGGCCUCGGAUACCUG------------
------------------------------------------------------------
------------------------------------------------------------
---------AGCCUUUGGUACCCGGUGCAGCUGGUGAAAAGCUUCAGUCAUGGG------
------------------------------------------------------------
------GCAGCAGCGGGUUCCAAG---------GGGCUGCAGAACAACUACUCUGAAGAA
UAUCUGAGGACCCUCCUUUGC---CAGAAGAAGCUGAAAAGC---AGCUCCCACAUGUCC
AAGCAGGGCUUCCUGUCCCGGGCCUGGAUCUACUUCAGACACUACAUCUACACUCCACAG
CGA---------GGAUUCCGACUCCCCCUGAAGCUGGUGCUUUCAGUCACCCUGACAGGG
ACGGCCAUCUACCAGGUGGCCCUGCUGCUACUGGUGGGCGUGGUACCCACCAUCCAGAGG
GUGAGGGCAGGGAUCACGACGGACGUCUCCUACCUGCUGGCUGGCUUUGGGAUCGUGCUC
UCA---------------------GAGGACAGGCAGGAGGUGGUGGAGCUGGUGAAGCAC
UACCUGUGGGCUCUGGAA---GUUUGCUACAUCUCGGCCUUGGUUCUGUCU---UGCUUG
CUCACCUUCCUCAUGCUGACCCGCUCA------------CUGGUGACACACAGGUCCAAC
CUGCGAGCUCUGCACCGAGGGGGCGCCCUGGACCUGGGCCCCCGGCCCCAGAGCCCUCGC
CCCUCCCGCCAGGCCAUAUUUUGUUGGAUGAGCUUCACCGCCUACCAGACUGCUUUUACC
UGCCUUGGG------CUCCUGGUGCAGCAGAUCCUCUUCUUCCUGGGGACCUUGGCCCUU
GCCUUCCUGGUGUUCAUGCCCGUCCUCCACGGCAGGAACCUGCUGCUCCUCCGGUCCCUG
AAGUCCUCAUGGCCC---UUCUGGCUGACCUUGGCCCUGGCUGUGACCCUGCAGAACAUG
GCAGCCCACUGGGUCUUCCUAGACACUCACCAUGGACGUCCAGAGCUGACCAAC------
---------------CGGCGAGCGCUCUAUGCAGCCACCUUCCUUCUCUUCCCCAUCAAU
GUGCUGGUGGGUGCCACGAUGGCCGCCUGGCGAGUGCUCCUCUCCGCCCUCUACAAUGCU
GUCCACCUUGGCCAGAUGGACCUCAGC---------CUGCUGCCACCUAGAGCCGCCACU
UUCGACCCCGGCUACCACACAUACUGCAACUUCUUGAAGAUGGAGGUCAGCCAGUCACAU
CCAGCCUUGACGGCCUUCUGUGCC---CUGCUCCUGCGAACUCGGAGG------------
---CCCCAGCCCCGCACGGUCCCCCGCGAUGGCCUCAGACUGGGGGAGGAAGAGGAA---
---------------GGGAAGCAGUUGCUGCAGACCAAGGACCGGGUGGCCAAGGGAGCG
GGG---CCCAGGGUAGGCCGAGGCAGGGCCCGCUGGGGUCUGGCAUACACGCUGCUGCAC
AACCCAGCCCUGCAGGCCUUCCGGAAGACAGCCCUAUCAGAUGCC---------CCGGCC
AACGGUGCCCAGCCC---------------------------------------------
------------------------------------------------------------
------
>Physeter_catodon 
------------------------------------------------------------
------------------------------------------------------------
------------------------------------------------------------
------------------------------------------------------------
------------------------------AUGUCGACCCAGGCAGCAGGGAACCAGACC
UCCUCCGGGGCCACAGACGACGAGGACUCCUACGGCAGCUGGUACAUCGACGAG------
---CCCCAGGGUGGCCAGGAG---CUCGAGCCGGAAGGGCUGGUGCCCUCCUGCCACCCC
AGCGUGCCACCUGGCCUCUACCACGCCUGCCUGGUCGUGCUGUCG------AUCCUCGUG
UUGCUGCUGCUGGCCAUGCUGGUGAAGCGCCGCCAGCUCUGGCCCCACUGUGGGCACGGC
AGGCCUGGGCUCCCCAGCCCU---------------------------------------
---------------------------------------GUGGAUUUCUUAGCUGGGGAC
AGGCCCCGGACCGUGCCUGCUGCCGUCUUCACGGUCCUCUUCAGCUCCCUGUGUUUGCUG
CUCCCCACUGAGGACCCACUGCCUUUCCUGACCCUCGCCUUA---CCACCCGGCCAAGAC
GGGGAAACUGAG------------------------------------------------
------------------------------------------------------------
---------------------------------------------------ACUCCAAGA
GGGCCGUGGAAGAUACUGGCUCUGCUCUAUUACCCUGCCCUCUACUAUCCCCUGGCUGUC
UGUGCCACGGUCCGGCAUGGAGCCGCACACCUGCUCGGCAGCGUGCUGUCCUGGGCUCAU
CUGGGGGUCCAGGUCUGGCAAAGGGCAGAGUGUCCGGUGUCACCCAAGAUCUACAGGUAC
UACUCCCUGUUGGCCUCUCUGCCUCUCCUUCUGGGCCUCGGAUUCCUG------------
------------------------------------------------------------
------------------------------------------------------------
---------AGCCUUUGGUACCCGGUGCAGCUGGUGAAAAGCUUCAGUUCUGGG------
------------------------------------------------------------
------GCAGCAGCGGGUUCCAAG---------GGGCUUCAGAACAGCUACUCUGAAGAA
UAUCUGAGGACCCUCCUUUGC---CAGAAGAAGCUGCAAAGC---AGCUCCCACACAUCC
AAGCAGGGCUUCCUGUCCCGGGCCUGGAUCUACUUCAGACACUACAUCUACACUCCACAG
CGA---------GGAUUCCGACUCCCCCUGAAGCUGGUGCUUUCAGUCACCCUGACAGGG
ACGGCCAUCUACCAGGUGGCCCUGCUGCUACUGGUGGGCGUGGUACCCACCAUCCAGAAG
GUGAGGGCAGGGAUCACCGCGGACGUCUCUUACCUGCUGGCUGGCUUUGGGAUCGUGCUC
UCA---------------------GAGGACAGGCAGGAGGUGGUGGAGCUGGUGAAGCAC
UACCUGUGGGCUCUGGAA---GUUUGCUACAUCUCGGCCUUGGUUCUGUCU---UGCUUG
CUCACCUUCCUCAUGCUGACCCGCUCG------------CUGGUGACACACAGGGCCAAC
CUGCGAGCUCUGCACCGAGGGGGCGCCCUGGACCUGGGCCCCCGGCCCCUGAGCCCUCGC
CCCUCCCGCCAGGCCAUAUUUUGUUGGAUGAGCUUCACCGCCUACCAGACUGCUUUUACC
UGCCUCGGG------CUCCUGGUGCAGCAGAUCCUCUUCUUCCUGGGGACCUUGGCCCUU
GCCUUCCUGGUGUUCAUGCCUGUGUUCCACGGCAGGAACCUUUUGCUCCUCCGAUCCCUG
AAGUCCUCAUGGCCC---UUCUGGCUGACCUUGACCCUGGCUGUGACCCUGCAGAACAUG
GCAGCCCGCUGGGUCUUCCUAGACACUCACCAUGGACGCCCAGAGCUGACCAAC------
---------------CGGCGAGCACUCUAUGCAACCACCUUCCUUCUCUUCCCCAUCAAU
GUGCUGGUGGGUGCCAUGAUGGCCACCUGCCGAGUGGUCCUCUCUGCCCUCUACAAUGCU
GUCCACCUUGGCCAGAUGGACCUCAGC---------CUGCUGCCACCUAGAGCCGCCACU
UUCGACCCCGGCUACCACACGUACUGCAACUUCUUGAAGAUGGAGGUCAGCCAGUCACAU
CCAGCCUUGACAGCCUUCUGUGCC---CUGCUCCUGCGAACUCGGAGG------------
---CCCCAGCCCCACGCGGUCCCCCGGGAUGGCCUCAGACUGGGGGAGGAAGAGGAA---
---------------GGGAUGCAGCUGCUGCAGACCAAGGACCGGGUGGCCAAGGGAGCG
GGG---CCCAGGGUAGGCCGAGGCAGGGCCCGCUGGGGUCUGGCAUACACGCUGCUGCAC
AACCCAGCCCUGCAGGCCUUCCGGAAGACAGCCCUAUCAGAUGCC---------CGGGCC
AACGGUGGCCGGCCC---------------------------------------------
------------------------------------------------------------
------
>Odobenus_rosmarus 
------------------------------------------------------------
------------------------------------------------------------
------------------------------------------------------------
------------------------------------------------------------
---------AUGAGAGAGAAAGGCCGGAGAAUGUCGUCCCAGGCAGUGGCGAACCAGACC
UCCUCCGGGGCC---ACAGAUGACUACUCC------AACUGGUACAUCGAUGAG------
---CCCCAGGGGGACCAGGAA---CUCCAGCCAGAGGGAGUGCUGCCCACCUGCCACCCC
AGCCUGCUGACAGGCCUCCUCCAUGCCGGCCUGGCCCUGCUGUCG------AUCCUUGCG
CUGCUGUUGCUGGCUGUGCUCGUGAGGUGCCGCCGGCUCCGACCCCACCACGGGCCUGGC
AGGCUUGGACUGCCCAGCUUGGUC------------------------------------
------------------------------------CCCGUGGAUUUCUUGGCGGGGGAC
ACGGCCUGGACAGUGCCUGCGGCUGUCUUCGUGGUCCUCUUCAGCUCCCUGUGUUUGCUG
CUCACCACUGAGGACCCGCUGCCCUUCUUGCCCUUGGCUUCACCCCCCAGCCGA---GAU
GGAGAAACUGAG------------------------------------------------
------------------------------------------------------------
---------------------------------------------------ACUCCAAGA
GGGCCUUGGAAGAUCAUCGCCCUGCUCUAUUACCCUGCCCUCUACUACCCUCUGGCCGCC
UGUGCCACAGUCAGGCACGGAACCGCACAGCUGCUCGGCAGCAUGCUGUCCUGGGCUCAC
CUUGGGGUCCAGGUCUGGCAGAGCGCAGAGUGUCCUCAGGCACCCAAGAUCUACAAGUAC
UACUCCCUGCUGGCUUCCCUGCCUCUGCUUCUGGGCCUCGGAUUCCUG------------
------------------------------------------------------------
------------------------------------------------------------
---------AGCCUUUGGUACCCGGUGCAGCUGGUGAGAAGCUUCAGGAACACG------
------------------------------------------------------------
------GCAGGAGCGGGCUCUGAG---------GGGCUGCAGAGCAGCUACUGUGAGGAA
UAUCUGAGGACCCUCCUUUGC---CGGAAGAAGCUGGAAAGC---AGCUCCCACACCUCC
AAGCAUGGCUUCCUAUCCUGGGCCUGGAUCUGUUACCGAAACUACAUCUACACUCCACAG
CGA---------GGAUUCCGACUCCCUCUGAAGCUGGUGCUUUCAGCCACCUUGACAGGG
ACAGCCAUCUACCAGGUGGCUCUGCUGCUGCUGGUGGCCGUGGUACCCACCAUCCAGAAG
GUGAGGGCGGGCAUCACCACGGACAUCUCCUACCUACUGGCCGGCUUCGGGAUCAUGCUC
UCA---------------------GAGGACAGGCAGGAGGUGGUGGGGCUGGUGAAGCAU
CACCUGUGGGCUCUGGAA---GUUUGCUACAUCUCGGCCUUGGUCCUGUCC---UGCUCA
CUCAGCUCCCUCAUGCUGAUCCGCUCA------------CUGGUGACCCACAGGGCCAAU
CUGCAAGCUCUGCACCGAGGGGCCGCCUUAGACCUGGGCCCCCUGCCCCAGAGUCCCCAC
CCCUCCCGUGAGGCCAUAUUCUGUUGGAUGAGCUUCAGCGCCUACCAGACGGCUUUUACC
UGCCUUGGG------CUGCUGGUGCAGCAGAUCGUCUUCUUCCUGGGGACCAUGAUCCUU
GCCUUCCUGGUGCUCAUGCCUGUCCUCCAUGGCAGGAACCUUCUGCUCCUCCGAUCCUUG
GGGUCCUCAUGGCCC---UUCUGGCUGACCUUGGCCCUGGCUGUGGUCCUACAGAAAAUG
GCAGCCCACUGGGUCUUCCUGGAGACUCACCAUGGACACCCAGAGCUUACCAAC------
---------------CGGCGAGUGCUCUACGCAGCCACCUUCUUCCUCUUCCUCAUCAAC
GUGCUGGUGGGCACCAUGGUGGCCGCUGGGCGCGUGCUCCUCUCCGCCGUCUACAAUGCC
GUCCACCUUGGCCAGAUGGAUCUCAGC---------CUGCUGCCGCCUCGAGCAGCCACU
CUCGACCCCGGCUACCACACAUACUGCAGCUUCCUGAAGAUGGAGGCCAGCCAGUCACAU
CCGGCCACGACUGCCUUCUGCGUC---CUGCUCCUGCAGACCCAGCAG------------
---CCCCGGCCUCCCCAGGCCCCCCAGGAUGGCCUCAGACAGGGGGAGGAAGAAGAA---
---------------GGGAUUCAGCUGCUGCAGACCAAGGACCCCGUGGCCAGGGGAUCA
GGG---CCCAGGGCCCGCCAAGGCAGGACCCGCUGGGGGCUGGCCUACACACUGCUGCAC
AAUCCGGCCCUGCAGGCCUUCCGGAAGAGGACCCUGUCGGGUGCC---------CAGGUC
AACGGAGCCCAGCCC---------------------------------------------
------------------------------------------------------------
------
>Trichechus_manatus_latirostris 
------------------------------------------------------------
------------------------------------------------------------
------------------------------------------------------------
------------------------------------------------------------
------------------------------AUGUCGUCCCAGGCAGCAGGAAAUGAGACC
GCUGGGGCCACAGAGGACUACUCU------UAUGGCAGCUGGUACAUCGACGGG------
---CCCCCAGAGGGCGAGGGG---CCCAAGCCCGAGGGGCCUGUGCCCUUGUGCCAGUCC
AGCAUACCAACCAGUCUCUCCCAUGCCGGCCUGGCCUCACUGUCG------CUCCUUGCG
CUGCUGCUGCUGGCUGUGCUGCUGAGGCGCCGCCAGCUGUGGCCCCACUGUGGGCACGGC
AGGCCCGGGCUGCCCAGCCCU---------------------------------------
---------------------------------------GUGGAUUUCUUGGCUGAGGAC
AAGCCCCGGAUGGUGCCGGCUGCUGUCUUCAUGAUCCUCUUCAGCUCCCUGUGCUUGCUG
CUCCCUGAUGAGGACCCGCUGCCCUUCCUGGCCCUCGUCUGG---ACUCCCAGCCAAGUA
GGCUGGACCCAGGCCCCAUGUCUGUCCCUCACC---------------------------
------------------------------------------------------------
------------------------------UUCUUGUAUUCCUGUCCAUCUUGCCUUCCA
GGGCCCUGGAAGAUGCUGGGUUUGCUCUAUUACCCUGCCCUCUACUACCCUCUAGCCGCC
UGUGCCACAGCCAGGCAUGGAGCUGCGUACCUCCUUGGAAGCACACUGUCCUGGGCCCAC
UUUGGGGUCCAGGUCUGGCAAAGGGUGGAGUGUCCCCAGACGCCCAAGAUCUACAAGUAC
UACUCCCUGCUGGCCUGCUUGCCUCUGCUUCUGGGCCUAGGAUUCCUG------------
------------------------------------------------------------
------------------------------------------------------------
---------AGCCUCUGGUACCCGGCGCAGCUGGUGAGAAGCUUCAGCCACAAG------
------------------------------------------------------------
------GCAGGAGCAGGCUUUGAG---------GUGCUGCAGAGCAGCUACUCUGAGGAG
UAUCUGAGGUAUCUCCUUCGU---CGGAAGAAGCUGGAAAGC---AGCUCCCAUACCUCC
AAGCAUGGCUUCCUGUGCCGGGCCUGGAUCUGCUUCAGACACCAUAUCUACACCCCACAG
CAA---------GGAUUCCAACUCCCCCUGAAGCUGGUGCUUUCGACCACUCUGACAGGG
ACAGCCAUUUACCAGGUGGCCCUGCUGCUGCUGGUGGGCGUGGUCCCCACCAUCCAGAAG
GUGAGGGCAGGUAUCACCACGGAUGUCUCCUACCUGCUGGCCGGCUUUGGGAUCCUGCUC
UCA---------------------GAGGACAGGCAGGAGGUGGUGGAGCUCGUGAAGCAC
CACCUGUGGGCACUGGAA---GUUUGCUACAUCUCAGCCCUGGUCCUGUCU---UGCACA
CUCACCUUCCUCGUCCAGAUUCGGUCA------------CUGGUGAUGCACAGGGCCAAC
CUUCAAGCUCUGUACCGAGGGGCUACCCCAGACCUGGUCUCCCGAGCCCGGACCCCCCAC
CCCUCUCGCCAGGCCAUAUUCUGUUGGAUGAGCUUCAGCGCCUACCAGACUGCCUUCACU
UGCCUCGGG------CUCCUGGUGCAGCAAAUCAUCUUCUUCUUGGGAACCACAGCCCUU
GCCUUCCUGGUGUUCAUGCCUGUGUUUCAUGGCAGGAACCUCUUGCUCCUCCGAGCCCUG
GAGUCCUCAUGGCCC---UUCUGGCUGACCUUGGCCCUGGCUGUGACUCUCCAGAACAUG
GCGGCCCACUGGGCCUUCCUGGAGACUCACCACGGACGCCCAGAGGUGACCAAC------
---------------CGGCGGGCUCUCUCUGCAGUUGUCUUUCUUCUCUUCCCCAUCAAC
GUGCUGGUGGGCACCAUGGUGGCCGCCUGGCGAGUGCUCCUCUCUGCCCUCCACAAUGCC
AUCCACCUCAGCCAGAUGGACCUCAGC---------CUGCUGCCGCCCAGAGCUGCCACU
UUUGACCCCGGCUAUUACACAUACCGCAACUUCUUGAAGAUUGAGGUCAGCCAGUCGCAC
CCGGCCGUGACAGCCUUCUGCGCC---CUGCUCCUACGAGGGUGGACGCCC---------
CAGCCCCGGCCCCCGGCAGGCCCCCAGGACAGCCUCAGACCCGGGGAAGAAGAAGAA---
---------------GGGAUGCAAUUGCUGCAGACCAAGGACCCCGCAGCCAAGAGAGCA
GGG---CCCAAGGCCAGCCACAGCAGGGCCCGCUGGGGUCUGGCCUAUACCCUGCUCCAC
AACCCAGCCCUGCAGGUCUUCCGGAAGCAGGCCCUAUCGGGUGCC---------UGGGCC
AACAGCGCCCAGCCC---------------------------------------------
------------------------------------------------------------
------
>Orcinus_orca 
------------------------------------------------------------
------------------------------------------------------------
------------------------------------------------------------
------------------------------------------------------------
------------------------------AUGUCGACCCAGGUAGCAGGGAACCAGACC
UCGUCCGGGGCCCCAGACGACGAUGACUCCUACGGCAGCUGGUACAUCGACGAG------
---CCCCAGGGUGGCCAGGAG---CUUGAGCCGGAAGGGCUGGUGCCCUCCUGCCACCCC
AGCGUGCCACCCGGCCUCUACCACGCCUGCCUGAUCGUGCUGUCG------AUCCUCGUG
UUGCUGCUGCUGGCCAUGCUGGUGAAGCGCCGCCAGCUCUGGCCCCACUGUGGGCACGGC
AGGCCUGGGCUCCCCAGCCCU---------------------------------------
---------------------------------------GUGGACUUCUUGGCUGGGGAC
AGGCCCCGGACCGUGCCUGCCGCCGUCUUCACGGUCCUCUUCAGCUCCCUGUGCUUGCUG
CUCCCCACUGAGGACCCACUGCCUUUCCUGACUCUCGCCUUA---CCACCCGGCCAAGAC
GGGGAAACUGAG------------------------------------------------
------------------------------------------------------------
---------------------------------------------------ACUCCAAGA
GGGCCGUGGAAGAUACUGGCUCUGCUCUAUUACCCUGCCCUCUACUAUCCCCUGGCUGUC
UGUGCCACGGUCAGGCAUAGAGCCGCACACCUGCUCGGCAGCGUGCUGUCCUGGGCUCAU
CUGGGGGUCCAGGUCUGGCAAAGGGCAGAGUGUCCGGUGUCACCCAAGAUCUACAGGUAC
UACUCUCUGUUGGCCUCUCUGCCUCUCCUUCUGGGCCUCGGAUUCCUG------------
------------------------------------------------------------
------------------------------------------------------------
---------AGCCUUUGGUACCCAGUGCAGCUGGUGAAAAGCUUCAGUCAUGGG------
------------------------------------------------------------
------GCAGCAGCGGGUUCCCAG---------GGGCUGCAGAACAGCUACUCUGAAGAA
UAUCUGAGGACCCUCCUUUGC---CAGAAGAAGCUGAAAAGC---AGCUCCCACACGUCC
AAGCAGGGCUUCCUGUCCCGGGCCUGGAUCUACUUCAGACACUAUAUCUACACUCCACAG
CGA---------GGAUUCCGACUCCCCCUGAAGCUGGUGCUUUCAGUCACCCUGACAGGG
ACGGCCAUCUACCAGGUGGCCCUGCUGCUACUGGUGGGCGUGGUACCCACCAUCCAGAAG
GUGAGGGCAGGGAUCACCACGGACAUCUCCUACCUGCUGGCUGGCUUUGGGAUCGUGCUC
UCA---------------------GAGGACAAGCAGGAGGUGGUGGAGCUGGUGAAGCAC
UACCUGUGGGCUCUGGAA---GUUUGCUACAUCUCGGCCUUGGUUCUGUCU---UGCUUG
UUCACCUUCUUCAUGCUGACCCGCUCG------------CUGGUGACACACAGGGCCAAC
CUGCGAGCUCUGCACCGAGGGCGCGCCCUGGACCUGGGCCCGCGGCCCCCGAGCCCUCGC
CCCUCCCGCCAGGCCAUAUUUUGUUGGAUGAGCUUCACCGCCUACCAGACUGCGUUUACC
UGCCUUGGG------CUCCUGGUGCAGCAGAUCCUCUUCUUCCUGGGGACCUUGGCCCUU
ACCUUCCUGGUGUUCACGCCCGUGCUGCAUGGCAGGAACCUUCUGCUCCUCCGAUCCCUG
AAAUCCUCAUGGCCC---UUCUGGCUGACCUUGGCCCUGGCUGUGACCCUGCAGAACAUG
GCAGCCCACUGGGUCUUCCUAGACACUCACCAUGGACGCCCAGAGCUGACCAAC------
---------------CGGCGAGCACUCUAUGCAACCACCUUCCUUCUCUUCCCCAUCAAU
GUGCUGGUGGGUGCCAUGAUGGCCGCCUGGCGAGUGCUGCUGUCUGCCCUCUACAAUGCU
GUCCACCUUGGCCAGAUGGACCUCAGC---------CUGCUGCCACCUAGAGCCGCCACU
UUCGACCCCGGCUACCACACAUACUGCAACUUCUUGAAGAUGGAGGCCAGCCAGUCACAU
CCAGCCGCGACAGCCUUCUGCGUC---CUGCUCCUGCGAACUCGGAGG------------
---CCCCAGCCCCUCACGGCCCCCCGGGAUGGCCUCAGACUCGGGGAGGAAGAGGAC---
---------------GGGAUGCAGCUGCUGCAGACCAAGGACCGGGUGGCCAAGGGAGCG
GGG---CCCCGGGUAGGCCGAGGCAGGGCCCGCUGGGGUCUGGCAUACACGCUGCUGCAC
AACCCAGCCCUGCAGGCCUUCCGGAAGACAGCCCUAUCGGAUGCC---------CGGGCC
AACGGUGCCCAGCCC---------------------------------------------
------------------------------------------------------------
------
>Equus_caballus 
------------------------------------------------------------
------------------------------------------------------------
------------------------------------------------------------
------------------------------------------------------------
------------------------------AUGUCAUCCCAGGCAACAGGGAACCAGACG
UCCUCCCAGGCUGCAGAUGACUAC---UCCUACGGCAGCUGGUACAUUGAUGAG------
---CCCGAGGGUGGCCAGGAG---CUCCAGCCAGAAGGGGUAGUGCCCCCCUGUCACCCC
AGGGUGCCACCCGGCCUCCUCCAUACCUGCCUGGCUGUGCUGUCG------AUUCUUGUG
CUGCUGCUGCUGGCCAUGCUGGUGAGGCGCCGCCGGCUCUGGCCCCACUGUGGGCGUGGC
AGGCCUGGGCUGCCAAGCCCU---------------------------------------
---------------------------------------GUGGAUUUCUCAGCUGGGGAC
AAGCCCUGGACAGUGCCCGCCGCCGUCUUCAUGGUCCUCUUCAGCUCCCUGUGUUUGCUG
CUCCCCGCCGAGGACCCGCUGCCCUUCCUGACCCUGGCCUCG---CCGCCCAGCCCAGAU
GGGGAAACUGAG------------------------------------------------
------------------------------------------------------------
---------------------------------------------------ACCCCCAGA
GGGCCCUGGAGGAUGCUGGCCCUGCUCUAUUACCCUGCCCUCUACUACCCUCUGGCUGCC
UGUGCCACAGUUGGGCAUGGAGCCGCACACCUGCUCGGCAGCGCACUGUCCUGGGCUCAC
UUUGGGGUCCAGGUCUGGCAGAGGGCAGAGUGUCCCCAGGCACCCAAGGUCUACAAGUAC
UACUCCCUGCUGGCCUCCCUGCCUCUCCUUCUGGGCCUCGGAUUCCUG------------
------------------------------------------------------------
------------------------------------------------------------
---------AGCCUUUGGUACCCGGUGCAGCUGGUGAGAAGCUUCAGCCAUGGG------
------------------------------------------------------------
------ACAGCAGCCGGCUCCGAG---------GGGCUGCAGAGCAGCUACUCUGAGGAA
UAUCUGAGGACCCUCCUUUGC---CAGAAGAAGCUGGAAAGC---CGCUCCCGCACCUCC
AAGCGUGGCUUCCUGUCCCAGGCCUGGAUCUGCUUCAGACAGCACAUCUACACUCCACAG
CGA---------GGAUUCCGACUCCCCCUGAAGCUGAUGCUUUCCGCCACCCUGACGGGG
ACAGCCAUCUACCAGGUGGCUCUGCUGCUGCUGGUGGGCGUGGUGCCCACCAUCCAGAAG
GUGAGGGCGGGGAUCACCACGGACGUCUCCUACCUGCUGGCUGGCUUCGGGCUGGUGCUC
UCA---------------------GAGGACAGGCAGGAGGUGGUAGAGCUGGUGAAGCAC
CACCUCUGGGCUCUGGAA---GUUUGCUACAUCUUGGCCUUGGUCCUGUCU---UGCUCA
CUCACCUUCCUUCUGCUGAUUCGCUCG------------CUGGUGACACACAGGGCCAAC
CUGCGAGCUCUGCACCGAGGGGCUGUGCUGGAGCUGGGCGCCCUGCCCCAGAGCCUCCGC
CCCUCCCGCCAGGCCAUAUUCUGUUGGAUGAGCUUCAGCGCCUACCAGACUGCUCUCACC
UGCCUUGGG------CUCCUGGUGCAGCAGAUUGUCUUCUUCCUGGGGACCACGGCCCUU
GCCUUCCUGGUGUUCAUGCCAAUGCUCCACGGCAGGAACCUUCUGCUCCUCCGAGCCCUG
GAGUCCUCAUGGCCC---UUUUGGCUGACCUUGGCCCUGGCUGUGAUCCUGCAGAACGUG
GCAGCCCACUGGGUCUUCCUGGAGACUCGCCAUGGACGCCCAGAGCUGACCAAC------
---------------CAGCGAGCGCUCUCCGCAGCCACCUUCCUUCUCUUCCCCAUCAAC
GUGCUGGUGGGUGCUGUGGUAGCCACAUGGCGAGUGCUCCUCUCUGCCCUCUACAAUGCC
GUCCACCUCGGCCAGAUGGACCUCAGC---------CUGCUGCCACAGAGAGCCGCCACU
CUUGACCCCUGCUACCACACGUACUGCAACUUCUUGAAGAUGGAGGUCAGCCAGUCGCAU
CCGGCCAUGACUACCUUCUGUGCC---CUGCUCCUGCGAACGCAGAGG------------
---CCCCGGCCCCCAAGGGCCCCCCAGGACAGCCUCAGACCAGGGGAGGAAGAAGAA---
---------------GGGAUGCAGUUGCUGCAGACCAAGGACCCCACGGCCAAGGGAGCA
AGG---CCCAGAGCCCACCGAGGCAGGGCCCGCUGGGGUCUGGCAUACACGCUGCUUCAC
AACCCAGCCCUGCAGGCCUUCCGGAAGACAGCCCUGUCAGGUGCU---------CGGGCC
AACGGUGCCCAACCC---------------------------------------------
------------------------------------------------------------
------
>Myotis_lucifugus 
------------------------------------------------------------
------------------------------------------------------------
------------------------------------------------------------
------------------------------------------------------------
------------------------CAGAGAAUGUCC---AGCGCAGCAGGGAACCAGACC
UCCUCUGGGACC---ACAGAGGACUAUUCCUACGGCAGUUGGUACAUCGAUGAG------
---CCCCAGGACAGCCAGGAG---CUGCAGCCUGAAGGGGUAGUGCCCUCUUGCCACCCC
AGUGUGCCGCCUGGCCUCCUCCAUACCAGCUUGGCCGUGCUGUCG------GUGGUUGUG
UUGCUGCUGCUGGCCCUGCUGGUGAGGUGCCGGCAGCUCUGGCCCCAUGGCGGACACAGC
AGGUCCGGGCUGCCCAGC------------------------------------------
------------------------------------CCUGUGGACUUCCUGACUAUGGAU
GGGCCCUGGACCGUGCCCGCUGCUAUCUUUAUGGUCCUCUUCAGCUCCCUGUGUCUGCUG
CCCUCGGCUGAGGCCCCGCUGCCCUUCCUCACCCUGACUUCACCAUCCAGCCGAGGUACC
CAGUGCCCUUCU------------------------------------------------
------------------------------------------------------------
---------------------------------------------------UGCCUUCCA
GGACCCUGGAAGAUGCUGGCUCUGCUCUAUUACCCUGCCUUCUACUACUCCUUGGCCGCC
UGUGCCACAGUCAGGCAUGCAGCCGCCCACCUGCUUGGCAGUGUGCUGUCCUGGGCUCAC
UUUGGUGUCCAGGUCUGGCAGAAGGCAGAGUGUCCCCAGGCGCCCAAGAUCUACAAGUAC
UACUCCCUGCUGGCUUCCAUGCCUCUCCUUUUGGGCCUUGGAUUCCUG------------
------------------------------------------------------------
------------------------------------------------------------
---------AGCCUUUGGUACCCGGUGCAGCUUGUGAGAAGCUUCAGCCAUAGG------
------------------------------------------------------------
------ACAGGAGCGGGCUUGGAG---------AGGCUGCAAAGCAGCUACCCUGAGGAA
UAUCUGAGGACCCUCCUUUGC---CUGAAGAAGCUGAGAAGC---AGCUCCCACACAUCC
AAGCAUGGCUUUCUGUCCCAGGCCUGGAUCUGCUUCAGACACUACAUCUACACUCCACAG
CGAGGAACUGCAGGAUUCCGACUCCCACUGACGCUUGUGCUUUCAGCCACCCUGACAGGG
ACGGCCAUUUACCAGGUGGCCCUGCUGCUGCUGGUGGGUGUGGUACCCACCAUCCAGAAA
GUGAGGGCGGGGAUCACCACGGACGUCUCCUACCUGCUGGCCGGUUUUGGGAUUGUGCUC
UCA---------------------GAGGACAGGCAGGAGGUGGUGGAGCUGGUGAAGUAC
CACCUGUGGGCUCUGGAA---GUUUGCUACAUCUCAGCCUUGGUCCUGUCC---UGCUCA
CUCACCUUCCUCAUGCUGACUCGCUCA------------CUGGUGACACACAGGGCCAAU
CUGCAAGCGCUACACCGAGGGGCUGCCCUGGACCUUGGCCCCCUGCCUCAGAGCCCUCAC
CCCUCUCGCCAGGCCAUAUUCUGUUGGAUGAACUUCAGUGCUUACCAGACUGCUUUUACC
UGCCUUGGG------CUCCUGACACAGCAGAUCAUCUUCUUCCUGGGGACCAUGGCCCUG
GCCUUCCUGGUGUUUAUGCCCGUGCUCCAUGGCAGUAACCUUCUGCUCCUCCAAUCACUG
GCGUCCUUGUGGCCU---UUCUGGCUGACCUUGGCCCUGGCUGUAACUCUGCAGAACAUG
GCAGCCCACUGGGUCUUUCUGAAGACUCACCAUGGAUGGCCAGAGCUGACCAAC------
---------------CGCUGCGCACUCUAUGCGGCCACCUUCCUUCUCUUCCCCAUCAAC
GUGCUGGUGGGCGUCAUGGUGGCCAUCUGGCGAGUGGUCCUCUCUGCCCUCUACAAUGCU
GUCCACCUUGGUCAGAUGGACCUCAGC---------CUGCUGCCACCUAGAGCUGCCACU
CUUGACCCUGGCUAUCGCACAUACUGCAACUUCUUGAAAAUUGAGGUCAACCAGUCGCAU
CCAGCCAUGAUAGCCUUCUGUACC---CUGCUCCUGCGAACACAGAAG------------
---CCCCAGCCCCAUCCGGCCCCCCAGGAUGGCCUCAGACUCGGAAUGGAAGAAGAA---
---------------GGGAUCCAGCUGCUGCAGAUCAAUGACCCUGUGGCCAAGGGAACA
GGG---CCCAGAGCCCGCCAAGGCAGGGCUCGAUGGGGUCUGACCUACACGCUGCUGCAC
AACCCAGCCCUACAGACCUUCCGGAAGAGGGCCCUGUCAGGUGCC---------CGGGCC
AAUGGCACCCAGCCC---------------------------------------------
------------------------------------------------------------
------
>Pteropus_vampyrus 
------------------------------------------------------------
------------------------------------------------------------
------------------------------------------------------------
------------------------------------------------------------
------------------------------------------------------------
------------------------------------------------GAGCCC------
---UCAAAGGUGGCCCAGAAG---CUCCAGCACGAGGGGGCAGUACCCUCCUGCCAUCCC
AGUGUGCCACCCAGCCUCCUCCACGCCUGCUUGGCUGUGCUGUCG------AUCCUUGUG
UUGCUGCUGCUGGCCAUGCUGGUGAAGCGCCGCCAGCUUUGGCCCCGCUGUGGGCACGGC
AGGCCCGGGCUGCCCAGC------------------------------------------
------------------------------------CCUGUGGAUUUCUCAGCUGGUGAU
GGCCCUCGGACCGUGCCUGCUGCUAUCUUCAUGGUUCUCUUCAGCUCCCUGUGUCUGCUG
CUCCCUGCUGAGGCCCCACUGCCCUUCCUGACCCUGGCCUCACCACCCAGCGGAGGGGAA
AUUGAG------------------------------------------------------
------------------------------------------------------------
---------------------------------------------------ACUCCAAGA
GGGCCCUGGAAGAUGCUGGCGCUUCUCUAUUACCCUGCUCUCUACUAUCCCCUGGCCGCC
UGUGCCACAGUCAGGCAUGAAGCCUCACACCUACUUGGCAGCGUACUGUCCUGGGCUCAC
UUUGGGGUCCAGGUCUGGCAGAGGGCAGAGUGUCCCCAGGUACCCAAGAUCUAUAAGUAC
UACUCCCUGCUGGCCUCCCUGCCUCUCCUUUUGGGCCUCGGAUUCCUG------------
------------------------------------------------------------
------------------------------------------------------------
---------AGCCUUUGGUACCCGGUGCAGCUAUUGAGAAGCUUCGGUCAUAGG------
------------------------------------------------------------
------ACAGGAAUGCGCUCUGAG---------GGGCUGCAGAACAGCUAUCCUGAGGAA
UAUCUGAGGACUCUUCUUUGC---CGGAAGAAGCUGGGAAGC---AGCUCCCACACCUCC
AAGCAUGGCUUUCUGCUCCGGGCCUGGAUCUGCUUCAGACACUACAUCUACACUCCACAG
CAA---------GGAUUCCGACUCCCCCUGAAGCUGGUGCUUUCAGCCACCCUGACAGGG
ACGGCUAUCUACCAGGUUGGCCUGCUGUUGUUGGUGAGCGUGAUACCCACCAUCCAGAAG
GUAAGGGCGGGGAUCACCACAGAUGUCUCCUACCUGCUGGCUGGCUUUGGGAUCGUGCUC
UCG---------------------GAGAACAGGCAGGAGGUGGUAGAGCUGGUGAAGUAU
UACCUGUGGGCUCUGGAA---GUUUGCUACAUCUCAGCCUUGGUCCUGUCU---UGCUCG
CUCACCUUCCUCGUGCUGAUCCGCUCG------------CUGGUGACACACAGGGCCAAC
CUGCGAGCUCUGCACCGAGGGGCUGCCCUGGACCUGGGCCUCCUGCUUCAGAGCCCCCAC
CCCUCCCGCCAGGCCAUAUUCUGUUGGAUGAACUUCAGCGCCUACCAGACUGCUUUUACC
UGCCUUGGG------CUCCUGGUGCAGCAGAUCAUCUUCUUCCUGGGGACCAUGGCCUUG
GCUUUCCUGGUUUUCAUGCCUGUGCUCCACGGCAGGAACCUCCUACUCCUUCGAUCCCUG
GAGUAUUUGUGGCCC---UUCUGGCUGACCUUGGCCCUGGCUGUGACCCUGCAGAACAUG
GCAGCUCACUGGGUCUUCCUGGCAACUCACCGUGGGUGGGCAGAGCUGACCAAC------
---------------CGGCGCGUGCUCUAUGCAGCCACCUUCCUUCUCUUUCCCAUCAAC
GUGCUGGUGGGCACCGUGGUGGCCACCUGGCGAGUGCUCCUCUCUGCCCUCUAUAAUGCU
GUCCACCUUGGCCAGAUGGACCUCAGC---------CUACUGCCACCUAGAGCUGCCACU
CUCGACCCAGGCUACCACACGUACCGCAACUUCUUGAAGAUUGAAGUCAGCCAGUCGCAU
CCAGCCAUGAUAACCUUCUGUGCC---CUGCUCCUGCGAACGCAGAAG------------
---CCCCAGCCCCUCUUGAUCCCCCAAGAUGGCCUCAGAGUGGGGGCAGAAGAAGAA---
---------------GGGAUGCAGUUGCUGCAGACCAAGGACUCUGUGGCCAAGGGAACA
GGG---CCCAGGGCUCGCCAAGGCAGGGCCCGCUGGGGUCUGGCCUACACUCUGCUGCAC
AACCCAGCGCUACAGGCCUUCCGGAAGAGGGCCCUAUCAGGUGCC---------CCCGCU
AAUGGCGUCCAGCCC---------------------------------------------
------------------------------------------------------------
------
>Eptesicus_fuscus 
------------------------------------------------------------
------------------------------------------------------------
---------------------------------------AUGGAGGACUGCAGGUAUGGC
UGGCAAAGGUGUGGGAGCUUUGGGGCAGGCAUGAAGGCAGAA------------------
---------------GAGAAGAGCCAGAGAAUGUCC---AGAGCAGCAGGGAACCAGACC
UUCUCUGGGGCC---ACAGAAGACUAUUCCUAUGGCAGCUGGGACAUCGCUGAG------
---CCCCAGGACAGCCAGGAG---CUGCAGCCUGAAGGGGUAGUGCCCUCUUGUCACCCC
AGCGUGCUGCCUGGCCUCCUCCAUACCUGCUUGGCCGUGCUGUCG------GUGGUUGUG
UUGCUGCUGCUGGCCAUGCUGGGGAGGUGCCGACAGCUCUGGCCCCAUGGCGGACACAGC
AGGUCUGGGCUGCCCAGC------------------------------------------
------------------------------------CCUGUGGACUUCUUGGCUAUGGAU
GGGCCCUGGACUGUACCCGCUGCUGUCUUUAUGGUCCUCUUCAGCUCCCUGUGUCUGCUG
CUCUCGGCCGAGGCCCCACUGCCUUUCCUCACCCUGACUUCACCAUCCAGCCGAGAUGGG
GAAACU---GAG------------------------------------------------
------------------------------------------------------------
---------------------------------------------------GCUCCAAGA
GGACCCUGGAAGAUGCUGGCUUUGCUCUAUUACCCUGCCUUCUACUACUCCUUGGCCGCC
UGUGCCACAGUCAGGCAUGUAGCCGCACACCUGCUGGGCAGUGUGUUGUCCUGGGCUCAC
UUUGGAGUCCAGGUCUGGCAGAAGGCAGAGUGUCCCCAGGCGCCCAAGAUCUACAAGUAC
UACUCCCUGCUGGCUUCCAUGCCUCUCCUUUUGGGCCUUGGAUUCCUG------------
------------------------------------------------------------
------------------------------------------------------------
---------AGCCUUUGGUACCCGAUGCAGCUAGUGAGAAGCUUCAGCCAUAGG------
------------------------------------------------------------
------ACAGGAGCGGGCUCGGAG---------AGGCUGCAAAGCAGCUACCCUGAGGAA
UACCUGAGGACCCUCCUUUGC---CUGAAGAAGCCGAGAAGC---AGCUCCCACACAUCC
AAGCAUGGCUUCUUGUCCCGGGCCUGGAUCUGCUUCAGACACUACAUCUACACUCCACAG
CGA---------GGAUUCCGACUCCCACGGAUGCUUGUGCUUUCAGCCACCCUGACUGGG
ACGGCCAUGUACCAGGUGGCCCUGCUGCUGCUGGUGGGUGUGGUACCCACCAUCCAGAAA
GUGAGGGCGGGCAUCACCACGGACGUCUCCUACCUGCUGGCUGGUUUUGGGAUUGUGCUC
UCA---------------------GAGGACAGGCAGGAGGUGGUGGAGCUGGUGAAGUAC
CACCUGUGGGCUCUGGAA---GUUUGCUACAUCUCAGCCUUGGUCCUGUCC---UGCUCA
CUCACCUUCCUCGUGCUGACCCGCUCA------------CUGGUGACUCACAGGGCCAAC
CUGCGAGCGCUACACCGAGGGGCUGCCCUGGACCUUGGCCCCCUACCUCAGAGCCCUCAC
CCCUCUCGCCAGGCCAUAUUCUGUUGGAUGAACUUCAGCGCUUACCAGACUGCUUUUACC
UGCCUUGGG------CUCCUGAUACAGCAGAUCAUCUUCUUCCUGGGGACCAUGGCCCUG
GCCUUCCUGGUGUUUAUGCCCAUUCUCCAUGGCAGCAACCUUCUGCUCCUCCAAUCACUG
GCGUCCUUGUGGCCU---UUCUGGCUGACCUUGGCUCUGGCUUUAACCCUGCAGAACAUG
GCAGCCCACUGGGUCUUUCUGAAGACUCACCAUGGAUGGCCAGAGCUGACCAAC------
---------------CACUGCGCACUCUAUGCAGCCACCUUCCUUCUCUUCCCCAUCAAC
GUGCUGGUGGGCAUCAUGGUGGCCAUCUGGCGAGUGGUUCUCUCUGCCCUCUACAAUGCU
GUCCACCUUGGUCAGAUGGACCUCAGC---------CUGCUGCCACCUAGAGCUGCCACU
CUUGACCCUGGCUACCGCACAUACUGCAACUUCUUGAAGAUUGAGGUCAACCAGUCGCAU
CCAGCCAUGAUAGCCUUCUGUACC---CUGCUCCUUCGAACACAGAAG------------
---CCCCAGCCCCACCCGGCCCCCCAGGAUGGCCUCAGACUCAGGGUGGAAGAAGAA---
---------------GGGAUGCAGCUGCUGCAGACCAAUGACCCUGUGGCCAAGGGAACA
GGG---CCCAGAGCCCGCCGAGGCAGGGCUCGCUGGGGUCUGACCUACACGCUGCUGCAC
AACCCGGCCCUACAGACCUUCCGGAAGAGAGCCCUGUCAGGUGCC---------CGGGCC
AAUGGCACCCAGCCC---------------------------------------------
------------------------------------------------------------
------
>Myotis_davidii 
------------------------------------------------------------
------------------------------------------------------------
---------------------------------------AUGGAGUACUGCAGAUAUGGU
GGGCAAAGGUGUGGGAGCUUUGGGGCAGGCAUGAAGGCAGACUUUUUUCCCCCUCUUCUU
GUCUCGGGGUCAGAGGAGAAGAGCCAGAGAAUGUCC---AGCGCAGCAGGGAACCAGACC
UCCUCUGGGGCC---ACAGAGGACUAUUCCUACGGCAGUUGGUACAUCGAUGAG------
---CCCCAGGACAGCCAGGAG---CUGCAGCCUGAAGGGGUAGUGCCGUCUUGCCACCCC
AGUGUGCCGCCUGGCCUCCUCCAUACCAGCUUGGCUGUGCUGUCG------GUGGUUGUG
UUGCUGCUGCUGGCCCUGCUGGUGAGAUGCCGGCAGCUCUGGCCCCAUGGCGGACACAGC
AGGUCCGGGCUGCCCAGC------------------------------------------
------------------------------------GCUGUGGACUUCCUGACUAUGGAU
GGGCCCUGGACCGUGCCCGCUGCUAUCUUUAUGGUCCUCUUCAGCUCCCUGUGUCUGCUG
CCCUUGGCUGAGGCCCCGCUGCCCUUCCUCACCCUGACUUCACCAUCCAGCCGAGAUGGG
AAAACU---GAG------------------------------------------------
------------------------------------------------------------
---------------------------------------------------GCUCCAAGA
GGACCCUGGAAGAUGCUGGCUCUGCUCUAUUACCCUGCCUUCUACUACUCCUUGGCCGCC
UGUGCCACAGUCAGGCAUGCAGCCGCCCACCUGCUCGGCAGUGUGCUGUCCUGGGCUCAC
UUUGGUGUCCAGGUCUGGCAGAAGGCAGAGUGUCCCCAGGCGCCCAAGAUCUACAAAUAC
UACUCCCUGCUGGCUUCCAUGCCUCUCCUUUUGGGCCUUGGAUUCCUG------------
------------------------------------------------------------
------------------------------------------------------------
---------AGCCUUUGGUACCCGGUGCAGCUUGUGAGAAGCUUCAGCCAGAGG------
------------------------------------------------------------
------ACAGGAGUGGGCUUGGAG---------CGGCUGCAAAGCAGCUACCCUGAGGAA
UAUCUGAGGACCCUCCUUUGC---CUGAAGAAGCUGAGAAGC---AGCUCCCACACAUCC
AAGCAUGGCUUCCUGUCUCAGGCCUGGAUCUGCUUCAGACACUACAUCUACACUCCACAG
CGA---------GGAUUCCGACUCCCACUGACGCUUGUGCUUUCAGCCACCCUGACAGGG
ACGGCCAUUUACCAGGUGGCCCUGCUGCUGCUGGUGGGUGUGGUACCCACCAUCCAGAAA
GUGAGGGCGGGGAUCACCACGGACGUCUCCUACCUGCUGGCCGGUUUUGGGAUUGUGCUC
UCA---------------------GAGGACAGGCAGGAGGUGGUGGAGCUGGUGAAGUAC
CACCUGUGGGCUCUGGAA---GUUUGCUACAUCUCAGCCUUGGUCCUGUCC---UGCUCA
CUCACCUUCCUCAUGCUGACCCGCUCG------------CUGGUGACACACAGGGCCAAU
CUGCAAGCGCUACACCGAGGGGCUGCCCUGGACCUUGGCCCCCUGCCUCAGAGCCCUCAC
CCCUCUCGCCAGGCCAUAUUCUGUUGGAUGAACUUCAGCGCUUACCAGACUGCUUUUACC
UGCCUUGGG------CUCCUGACACAGCAGAUCAUCUUCUUCCUGGGGACCAUGGCCCUG
GCCUUCCUGGUGUUUAUGCCUGUGCUCCAUGGCAGUAACCUUCUGCUCCUCCAAUCACUG
GGGUCCUUGUGGCCU---UUCUGGCUGACCUUGGCCUUGGCUGUAACUCUGCAGAACAUG
GCAUCCCACUGGGUCUUUCUGAAGACUCACCAUGGAUGGCCAGAGCUGACCAAC------
---------------CGCUGCGCACUCUAUGCAGCCACCUUCCUUCUCUUCCCCAUCAAC
GUGCUGGUGGGCGUCAUGGUGGCCAUCUGGCGAGUGGUCCUCUCUGCCCUCUACAAUGCU
GUCCACCUUGGUCAGAUGGACCUCAGC---------CUGCUGCCACCUGGAGCUGCCACU
CUUGACCCUGGCUAUCGCACAUACUGCAACUUCUUGAAGAUUGAAGUCAACCAGUCGCAU
CCAGGCAUGAUAGCCUUCUGUACC---CUGCUCCUGCGAACACAGAAG------------
---CCCCGGCCCCAUCCGGCCCCCCAGGAUGGCCUCAGACUUGGAAUGGAAGAAGAA---
---------------GGGAUGCAGCUGCUGCAGAUCAAUGACCCUGUGGCCAAGGGAACA
GGG---CCCAGAGCCCGCCAAGGCAGGGCUCGCUGGGGUCUGACCUACACGCUGCUGCAC
AAUCCAGCCCUACAGACCUUCCGGAAGAGGGCCCUGUCAGGUGCC---------CGGGCC
AAUGGCACCCAGCCC---------------------------------------------
------------------------------------------------------------
------
>Pteropus_alecto 
------------------------------------------------------------
------------------------------------------------------------
------------------------------------------------------------
------------------------------------------------------------
------------------------------AUGUCC---GAGGCCGCCCGGAACCAGACC
UCCUCAGGGGAC---ACAGACGACUAUUCCUAUGGCAGCUGGUAUAUCGACGAG------
---CCUCAAGGUGGCCAGGAG---CUCCAGCACGAGGGGGCAGUACCCUCCUGCCAUCCC
AGUGUGCCACCCGGCCUCCUCCACGCCUGCUUGGCUGUGCUGUCG------AUCCUUGUG
UUGCUGCUGCUGGCCAUGCUGGUGAAGCGCCGCCAGCUUUGGCCCCGCUGUGGACACGGC
AGGCCUGGGCUGCCCAGC------------------------------------------
------------------------------------CCUGUGGAUUUCUCAGCUGGUGAU
GGCCCUCGGACCGUGCCUGCUGCUAUCUUCAUGGUUCUCUUCAGCUCCCUGUGUCUGCUG
CUCCCUGCUGAGGCCCCACUGCCCUUCCUGACCCUGGCCUCACCACCCAGCGGAGGG---
------------------------------------------------------------
------------------------------------------------------------
------------------------------------------------------------
---CCCUGGAAGAUGCUGGCGCUUCUCUAUUACCCUGCCCUCUACUAUCCCCUGGCCGCC
UGUGCCACAGUCAGGCAUGGAACCUCACACCUACUUGGCAGCGUACUGUCCUGGGCUCAC
UUUGGGGUCCAGGUCUGGCAGAGGGCAGAGUGUCCCCAGGUACCCAAGAUCUAUAAGUAC
UACUCCCUGCUGGCCUCCCUGCCUCUCCUUUUGGGCCUCGGAUUCCUG------------
------------------------------------------------------------
------------------------------------------------------------
---------AGCCUUUGGUACCCAGUGCAGCUGUUGAGAAGCUUCGGUCAUAGG------
------------------------------------------------------------
------AGAGGAAUGCGCUCUGAG---------GGGCUGCAGGACAGCUAUCCUGAGGAA
UAUCUGAGGACUCUUCUUUGC---CGGAAGAAGCUGGGAAGC---AGCUCCCACACCUCC
AAGCAUGGCUUUCUGCUCCGGGCCUGGAUCUGCUUCAGACACUACAUCUACACUCCACAG
CAA---------GGAUUCCGACUCCCCCUGAAGCUGGUGCUUUCAGCCACCCUGACAGGG
ACGGCUAUCUACCAGGUUGGCCUGCUGUUGUUGGUGAGCGUGAUACCCACCAUCCAGAAG
GUAAGGGCGGGGAUCACCACAGAUGUCUCCUACCUGCUGGCUGGCUUUGGGAUCGUGCUC
UCG---------------------GAGAACAGGCAGGAGGUGGUAGAGCUGGUGAAGUAU
UACCUGUGGGCUCUGGAA---GUUUGCUACAUCUCAGCCUUGGUCCUGUCU---UGCUCG
CUCACCUUCCUCGUGCUGAUCCGCUCG------------CUGGUGACACACAGGGCCAAC
CUGCGAGCUCUGCACCGAGGGGCUGCCCUGGACCUGGGCCUCCUGCUUCAGAGCCCCCAC
CCGUCCCGCCAGGCCAUAUUCUGUUGGAUGAACUUCAGCGCCUACCAGACUGCUUUUACC
UGCCUUGGG------CUCCUGGUGCAGCAGAUCAUCUUCUUCCUGGGGACCAUGGCCUUG
GCUUUCCUGGUUUUCAUGCCUGUGCUCCACGGCAGGAACCUCCUACUCCUUCGAUCCCUG
GAGUAUUUGUGGCCC---UUCUGGCUGACCUUGGCCCUGGCUGUGACCCUGCAGAACAUG
GCAGCUCACUGGGUCUUCCUGGCAACUCACCGUGGGUGGGCAGAGCUGACCAAC------
---------------CGGCGCGUGCUCUAUGCAGCCACCUUCCUUCUCUUUCCUAUCAAC
GUGCUGGUGGGCACUGUGGUGGCCACCUGGCGAGUGCUCCUCUCUGCCCUCUAUAAUGCU
GUCCACCUUGGCCAGAUGGACCUCAGC---------CUACUGCCACCUAGAGCUGCCACU
CUCGACCCAGGCUACCACACGUACCGCAACUUCUUGAAGAUUGAAGUCAGCCAGUCGCAU
CCAGCCAUGAUAACCUUCUGUGCC---CUGCUCCUGCGAACGCAGAAG------------
---CCCCAGCCCCUCUUGAUCCGCCAAGAUGGCCUCAGAGUGGGGGCAGAAGAAGAA---
---------------GGGAUGCAGUUGCUGCAGACCAAGGACUCUGUGGCCAAGGGAACA
GGG---CCCAGGGCCCGCCAAGGCAGGGCCCGCUGGGGUCUGGCCUACACUCUGCUGCAC
AACCCAGCGCUACAGGCCUUCCGGAAGAAGGCCCUAUCAGGUGCC---------CCGGCU
AAUGGUGUCCAGCCC---------------------------------------------
------------------------------------------------------------
------
>Mustela_putorius_furo 
------------------------------------------------------------
------------------------------------------------------------
------------------------------------------------------------
------------------------------------------------------------
------------------------------AUGUCGUCCCAGGCCGUGGGGAACCAGACC
UCCUCCGGGGUC---ACAGAGGACUACUCC------AGCUGGUACAUCGACGAG------
---CCCCAGGGGGACCAGGAG---CUCCAGCCGGAGGGAGUGGUGCCUGUUUGCCACCCC
AGUGUGCUGUUGGGGCUCCUCCACGCCUGCCUGGCUGUGCUGUCG------AUCCUUGUG
CUGCUGCUGCUGGCUGUGCUCACGAGGGUGCGCCCGCCCCGGCCCUGCUGCGGGCUCGGC
AGAUCUGGAAUGUUCCAGUUGGUGCCAAGGCCCGGGCACCCCCACUUGGGUGGCCCAGCU
GAUAGGGCCACUCUGGGCCAGUGGGGGUUUGUUAGCCCUGUGGAUUUCCUGGUGGGGGAC
ACGACCUGGACAGUGCCUGCGGCUGUCUUCAUGGUCCUCUUCAGCUCCUUGUGUUUGCUG
UUCCCUGCAGAGGACCCACCGCCCUUCCUGACCUUGGCUUCAACCCCCAGCCAA---GAU
GGAAAAAUGGAG------------------------------------------------
------------------------------------------------------------
---------------------------------------------------ACUCCAAGA
GGGCCUUGGAAGACUCUCGCCCUGCUCUAUUACCCUGCCCUCUACUACCCUCUGGCCGCC
UGUGCCACAGUCAGGCACGGAGCCGCACACCUGCUCGGCAGCAUGCUGUCCUGGGCUCAC
UUCGGGGUCCAGAUCUGGCAGAGGGCAGAGUGUCCUCAGACACCCAAGAUCUACAAGUAC
UACGCCCUGCUGGCUUCCUUGCCUCUGCUUCUGGGCCUCGGAUUCCUG------------
------------------------------------------------------------
------------------------------------------------------------
---------AGCCUUUGGUACCCGGUGCAGCUGGUGAGAAGUUUCCGGAACAUG------
------------------------------------------------------------
------GCAGGAGCAGGCUCUGAG---------GGGCUGCUAAGCCGCUACUGUGAGGAA
UAUCUGAGGGCCCUCCUUUGC---CGGAAGAAGCUGCGAAGC---AGCUCCCACACCUCC
AAGCAGGGCUUCCGAUCCUGGGCCUGGAUCUGUUACAGAAACUACAUCUAUACUCCACAG
CGA---------GGAUUCCGACUCCCUCUGAAGCUGGUGCUUUCAGCCACCUUGACAGGG
ACAGCCAUCUACCAGGUGGUCCUGCUGCUGCUGGUGGGCGUGGUACCCACCAUCCAGAAG
GUGAGGGCGGGGAUCGACACAGACGUCUCCUACCUACUGGCCGGCUUCGGGCUCGUGCUC
UCA---------------------GAGGACAGGCAGGAGGUGGUGGGGCUCGUGAAGCAU
CACCUGUGGGCUCUGGAA---GUUUGCUACAUCUUGGCCUUGGUCCUGUCC---UUCUCA
CUCACCUCCCUCAUGCUGAUCCGCUCG------------CUGGUGACGCACAGGGCCAAC
CUGCAAGCUCUGCACCGAGGGGCUGCCCUGGACCUGGGCCCCCUACCCCAGGGUCCCCAC
CUCUCCCGCCAGGCCAUAUUCUGUUGGAUGAGCUUCAGCGCCUACCAGACUGCCUUUACC
UGCCUUGGA------CUCUUGGUGCAGCAGAUCGUCUUCUUCCUGGGGACCACGACCCUU
GCCUUCCUGGUGUUCAUGCCUGUGCUCCACGGCAGGAACCUCUUGCUCCUCCGAUCCCUG
GAGUCCUCGUGGCCC---UUCUGGCUGACCUUGGCCCUGGCUGUGGUCCUACAGAAAAUG
GCAGCCCACUGGGUCUUCCUGGAGACUCACCAUGGAUACCCAGAGCUUACUAAC------
---------------CGGCGAGUGCUCUAUGCAGCCACCUUCUUUCUCUUUCUCAUCAAC
GUGCUGGUGGGCGCCAUGGUGGCUGCCUGGCGUGUGCUUCUCUCUGCUGUCUACAAUGCU
GUCCACCUUGGUCAGAUGGAUCUCAGC---------CUGCUGCCACCUCGGGCAGCCACU
CUCGACCCCGGCUAUCACACAUACUGUGGCUUCCUGAAGAUCGAGGCCAGCCAGUCGCAC
CCGGCUACCACGGCUUUCUGUGCC---CUGCUUCUGCAGACCCAGCGG------------
---CCUCAGCUUCCCCGGGCCCCCCAGGAUGGCCUCAGACAGGGGCAGGAAGAAGAA---
---------------GGGAUGCAGCUGCUGCAGACCAAGGACGGCAUGGCCAGGGGAGCA
GGG---CCCAGGGCCCGCCAAGGCAGAGCCCGCUGGGGGCUGGCCUACACACUUCUGCAC
AAUCCUGCCCUGCAGGCCUUCCGGAAGAGGGCCCUGUCAGGGGCC---------------
------------------------------------------------------------
------------------------------------------------------------
------
>Felis_catus 
---------------AUGGGCACUGGAGUAGCCCUGGACGCUGGACUUGUGUGUAACUGG
CGCGCUGCAGUUACAGUGGGCAAAGGUGUGGGCGCUUCGGGGCAGGCGCUGGGGGCAGGG
GAUAACUAUCUCCAGCAGGAACGGGCAAGACGGGGCGGGAAGGGACGGGAAGGGACGCAA
AAAGCCCUUCCCCUUUUCCCGUGCCAGCCUGCCCUGGCCCUCUCUCCCAGACAGACUUUU
CCAGAGAGCUGCAAGGAGAAAGGCCAGAGAAUGUCGUCCCAGGCGGUGGGGAACCAGACC
UCCUCUCAAGCC---ACGGAUGACUACUCCUAUGGCAACUGGUACAUCGACGAG------
---CCCCAGGGUGGCCAGGAG---CUCCAGCCAGAGGGGGAAGUGCCCUCCUGCCACCCC
AGCGUGCUGUCCGGCCUCCUCCAUGCCUGCCUGGCUGUGCUGUCG------AUCCUUGUG
CUGCUGCUGCUGGCUGUGCUUGUGAGGCGCCGCCAGCUCUGGCCCCGCUGCGGGCACGGC
AGGCCUGGACUGCCCAGC------------------------------------------
------------------------------------CCUGUGGAUUUCUUGGCUGGGGAC
AGGACCUGGAUGGUGCCUGCCGCUGUCUUCACGGUCCUCUUCAGCUCCUUGUGUUUGCUG
UUCCCCGCCGAGGACCCGCUGCCCUUCCUGACUUUGGCCUCACCCACUAGCCGA---GAU
GGAGAAAGUGAG------------------------------------------------
------------------------------------------------------------
---------------------------------------------------GCUCCCAGA
GGGCCCUGGAAGAUACUCGCCCUGCUCUAUUACCCUGCCCUCUACUACCCUCUGGCCGCC
UGUGCCACGGUCAGGCACGGAGCCGCACACCUGCUGGGCAGCACACUGUCCUGGGCUCAC
UUCGGGGUCCAGGUGUGGCAGAGGGUAGAGUGCCCCCAGGCACCCAAGAUCUACAAGUAC
UACUCCCUGCUGGCUUCCCUGCCUCUGCUUCUGGGCCUCGGAUUCCUG------------
------------------------------------------------------------
------------------------------------------------------------
---------AGCAUUUGGUACCCGGUGCAGCUGGUGAGAAGCUUCAGCCACAGG------
------------------------------------------------------------
------ACAGGAGAGGGCUCUGAG---------GGGCUGCAGAGCAGUUACUCUGAGGAA
UAUCUGAGGACCCUCCUUUGC---CGAAAGAAGCUGGAAAGU---AGCUCCCACGCCUCC
AAGCACGGCUUCCUGUCCCGGGUCUGGAUCUGCUACGGAAACUACAUCUACACUCCACAG
CGA---------GGAUUCCGACUCCCUCUGAAGCUGGUGCUUUCGGCCACCUUGACGGGG
ACAGCCAUCUACCAGGUGGCCCUGCUGCUGCUGGUGGGCGUGGUACCCACCAUCCAGAAG
GUGAGGGCGGGGAUCACCACGGACGCCUCCUACCUACUGGCCGGCUUUGGGAUCGUGCUC
UCA---------------------GAGGACAGGCAGGAAGUGGUGGGGCUGGUGAAGCAU
CAGCUGUGGGCUCUGGAA---GUUUGCUACAUCUCGGCCUUGGUCCUGUCG---UGCUCA
CUCACCUUCCUCAUGCUGAUCCGCUCA------------CUGGUGACACACAGGGUCAAC
CUGCAAGCUCUGUACCGAGGGGCUGCCCUGGACCUGGGCCCCCUGCCCCGGAGUCCCCAC
CCCUCCCGCCAGGCCAUAUUCUGUUGGAUGAGCUUCAGUGCCUACCAGACUGCUUUUACC
UGCCUUGGG------CUCCUGGUGCAACAGAUCAUCUUCUUCUUGGGGAUCAUGGUCCUU
GCCUUCCUGGUGUUCAUGCCCGUGCUCCACGGCAGGAACCUCCUGCUCCUCCGAUCCUUG
GAGUCCUCAUGGCCC---UUCUGGCUGACCUUGGUCCUGGCCGUGGUCCUGCAGAACAUG
GCAGCCCACUGGAUCUUCCUAGAGACUCGCCAUGGACACCCAGAGCUAACCAAC------
---------------CGGCGAGCGCUCUCCGCAGUCACGUUCUUUCUCUUCCCCAUCAAC
GUGCUGGUGGGCGCCGUGGUGGCUGCCUGGCGAGUGCUCCUCUCUGCCCUCUACAAUGCU
GUCCACCUUGGCCAGAUGGACUUCAGC---------CUGCUGCCACCUCGAGCCGCCAAU
CUCGACCCCGGCUACCACACAUACUGCAGCUUCUUGAAGAUCGAGGCCAGCCAGUUGCAU
CCAGCCACGACAGCGUUCUGUGAC---CUGCUUCUGCGAACACAGCGG------------
---CCCCAGCCUCUCCGGGGCCCCCAGGAUGGCCUCAGACACGGGGAGGAAGAAGAA---
---------------GGGAUACAGCUGCUGCAGACCAAGGACCCCGUGGCCAGAGGAGCA
GGG---CCCAGGGCCCGCCAAGGCAGGGCCCGCUGGGGUCUGGCCUACACGCUGCUGCAC
AACCCGGCCCUGCAGGCCUUCCGGAAGACGGCCCGGUCAGGGGCC---------CAGGUC
AACGGAGCCCAGCCCCGAGGGUCACUUCCCUGCCAAGCCCCCGGCCCCAACCCUGUGCCC
CCAGCCUUUGCCAGCUGGUCGGACCCAGUGCCUGCAAUUCCAUCGGUGGGGCUGCCCCCG
GGGGGU
>Panthera_tigris_altaica 
------------------------------------------------------------
------------------------------------------------------------
------------------------------------------------------------
------------------------------------------------------------
---------AUGAGGGAGAAAGGCCAGAGAAUGUCGUCCCAGGCGGUGGGGAACCAGACC
UCCUCUCAAGCC---ACGGAUGACUACUCCUAUGGCAACUGGUACAUCGACGAG------
---CCCCAGGGUGGCCAGGAG---CUCCAGCCAGAGGGGGAAGUGCCCUCCUGCCACCCC
AGCGUGCUGUCCGGCCUCCUCCACGCCUGCCUGGCUGUGCUGUCG------AUCCUUGUG
CUGCUGAUGCUGGCUGUGCUUGUGAGGCGCCGCCAGCUCCGGCCCCGCUGCGGGCACGGC
AGGCCUGGACUGCCCAGC------------------------------------------
------------------------------------CCUGUGGAUUUCUUGGCUGGGGAC
AGGACCUGGAUGGUGCCUGCCGCUGUCUUCACGGUCCUCUUCAGCUCCUUGUGUUUGCUG
UUCCCCGCCGAGGACCCGCUGCCGUUCCUGACUUUGGCCUCAUCCACUAGCCGA---GAU
GGAGAAAGUGAG------------------------------------------------
------------------------------------------------------------
---------------------------------------------------GCUCCCAGA
GGGCCCUGGAAGAUACUCGCCCUGCUCUAUUACCCUGCCCUCUACUACCCUCUGGCCGCC
UGUGCCACGGUCAGGCACGGAGCCGCACACCUGCUGGGCAGCACACUGUCCUGGGCUCAC
UUCGGGGUCCAGGUGUGGCAGAGGGUAGAGUGCCCCCAGGCACCCAAGAUCUACAAGUAC
UACUCCCUGCUGGCUUCCCUGCCUCUGCUUCUGGGCCUCGGAUUCCUG------------
------------------------------------------------------------
------------------------------------------------------------
---------AGCAUUUGGUACCCGGUGCAGCUGGUGAGAAGCUUCAGCCACAGG------
------------------------------------------------------------
------ACAGGAGCGGGCUCUGAG---------GGGCUGCAGAGCAGUUACUCUGAGGAA
UAUCUGAGGACCCUCCUUUGC---CGAAAGAAGCUGGAAAGU---AGCUCCCACACCUCC
AAGCACGGCUUCCUGUCCCGGGUCUGGAUCUGCUACGGAAACUACAUCUACACUCCUCAG
CGA---------GGAUUCCGACUCCCUCUGAAGCUGGUGCUUUCGGCCACCUUGACGGGG
ACAGCCAUCUACCAGGUGGCCCUGCUGCUGCUGGUGGGCGUGGUACCCACCAUCCAGAAG
GUGAGGGCGGGGAUCACCACGGACGCCUCCUACCUACUGGCCGGCUUUGGGAUCGUGCUC
UCA---------------------GAGGACAGGCAGGAAGUGGUGGGGCUGGUGAAGCAU
CAGCUGUGGGCUCUGGAA---GUUUGCUACAUCUCGGCCUUGGUCCUGUCG---UGCUCA
CUCACCUUCCUCAUGCUGAUCCGCUCA------------CUGGUGACACACAGGGUCAAC
CUGCAAGCUCUGUACCGAGGGGCUGCCCUGGACCUGGGCCCCCUGCCCCGGAGUCCCCAC
CCCUCCCGCCAAGCCAUAUUCUGUUGGAUGAGCUUCAGUGCCUACCAGACUGCUUUUACC
UGCCUUGGG------CUCCUGGUGCAACAGAUCAUCUUCUUCUUGGGGAUCAUGGUCCUU
GCCUUCCUGGUGUUCAUGCCUGUGCUCCACGGCAGGAACCUCCUGCUCCUCCGAUCCUUG
GAGUCCUCAUGGCCC---UUCUGGCUGACCUUGGUCCUGGCCGUGGUCCUGCAGAACAUG
GCAGCCCACUGGAUCUUCCUAGAGACUCGCCAUGGACACCCAGAGCUAACCAAC------
---------------CGGCGAGCGCUCUCCGCAGUCACGUUCUUUCUCUUCCCCAUCAAC
GUGCUGGUGGGCGCCGUGGUGGCUGCCUGGCGAGUGCUCCUCUCUGCCCUCUACAAUGCU
GUCCACCUUGGCCAGAUGGACUUCAGC---------CUGCUGCCACCUCGAGCCGCCAAU
CUCGACCCCGGCUACCACACAUACUGCAGCUUCUUGAAGAUCGAGGCCAGCCAGUUGCAU
CCAGCCACGACAGCGUUCUGUGAC---CUGCUUCUGCGAACACGGCGG------------
---CCCCAGCCUCUCCGGGGCCCCCAGGAUGGCCUCAGACACGGGGAGGAAGAAGAA---
---------------GGGAUACAGCUGCUGCAGACCAAGGACCCUGUGGCCAGAGGAGCA
GGG---CCCAGGGCCCGCCAAGGCAGGGCCCGCUGGGGUCUGGCCUACACGCUGCUGCAC
AACCCGGCCCUGCAGGCCUUCCGGAAGACGGCCCUGUCGGGGGCC---------------
------------------------------------------------------------
------------------------------------------------------------
------
>Ailuropoda_melanoleuca 
------------------------------------------------------------
------------------------------------------------------------
------------------------------------------------CUUUCUUUCUUU
CUUUUUUUUCUCCCUAAGCCGCUUUUCACAUCUGUAGUGGUUUUUCCCCACUUGUCCAGG
GGAGGGGGGGCAAAGGAGAAAAGCCGGAGAAUGUCGUCCCAGGCCGUGGGGAACCAGACC
AUCUCCGGGGCC---ACAGAUGACUACUCC------AACUGGUACAUCGACGAG------
---CCCCAGGGCGACCAGGAG---CUCCAGCCAGAGGGAGUGGGGCCCGUCUGCCACCCC
AGCGUGCUGUCGGGUCUCCUCCACGCCUGCCUGGCCCUGCUGUCG------AUCCUUGUG
CUGCUGCUGCUGGCUGUGCUUGUGAGGGGCCGCUGGCUCUGGGCUCGCUGUGGGCAUGGG
GGGCUGGGACUGCCCAGC------------------------------------------
------------------------------------CCCGUAGAUUUCUUGGCGGGACAC
ACGACCUGGACCGUGCCUGCGGCUGUCUUUGUGGUCCUCUUCAGCUCCUUGUGUUUGCUG
CUCCCUGCCGAGGACCCGCUGCCCUUCCUGACCUUGGCCUCGCCCCCCAGCCGAGGAGAG
GGGACAAUAAGA------------------------------------------------
------------------------------------------------------------
---------------------------------------------------AAGCCCAAG
CGGCCUUGGAAGAUACUCGCCCUGCUCUAUUACCCUGCCCUCUACUACCCUCUGGCCGCG
UGUGCCCCCGUCAGGCACGGAUCCGCGCACCUGCUCGGCAGCAUGCUGUCCUGGGCUCAC
UUUGGAGUCCAGAUCUGGCAGAGGGCAGAGUGUCCUCAGUCACCCAAGGUCUACAAGUAC
UACUCCCUGCUGGCCUCCCUGCCUCUGCUUCUGGGUCUCGGAUUCCUG------------
------------------------------------------------------------
------------------------------------------------------------
---------AGCCUUUGGUACCCCGUGCAACUGGUGAGAAGCUUCAGGAACGCG------
------------------------------------------------------------
------GCAGGAGCAGGCUCAGAG---------GGGCUACAGAGCAGCUACUAUGAGGAA
UAUCUGAGGACCCUUCUUUGC---CGGAAGGAGCUGGAAAGC---GGCUCCCACACCUCC
AAGCACGGCUUCCGAUCCUGGGCCUGGAUCUGUUACAGAAACUACAUCUAUGCUCCACAA
CGA---------GGAUUCCGACUCCCUCUGAUGCUGGUGCUUUCAGCCACCUUGACAGGG
ACAGCCAUCUACCAGGUGGCCCUGCUGCUGCUGGUGGGCGUGGUACCCACCAUCCAGAAG
GUGAGGGCGGGAAUCAACACGGACGUCUCCUACCUACUGGCUGGCUUCGGGAUCGUGCUU
UCA---------------------GAGGACAGGCAGGAGGUGGUGGGGCUGGUGAAGCAU
CACCUGUGGGCUCUGGAA---GUUUGCUACAUCGCGGCCUUGGUCCUGUCC---UGCUCC
CUCACCUCCCUCAUGCUGAUCCGCUCG------------CUGGUCACACACAGGGCCAAC
CUGCAAGCUCUACACCGAGGGGCUGCCCUGGACCUGGGCCCCCUGCCCCGGAGCCCCCAG
CCCUCCCGCCAGGCCAUAUUCUGUUGGAUGAGCUUCAGCGCCUACCAGACGGCUUUUACC
UGCCUUGGG------CUCCUGGUGCAGCAGAUUAUCUUCUUCCUGGGGACCGUGACCCUU
GCCUUCCUGGUGGUCAUGCCCGUGCUCCAUGGCAGGAACCUUCUGCUCCUCCGGUCCUUG
GAGUCUUCCUGGCAC---UUCUGGCUGACCUUGGCCCUGGCUGUGGUCCUACAGAAAAUG
GCAGCCCACUGGGUCUUCUUGGAGACUCACCAUGGACACCCAGAGCUUACUAACCGCACC
CCC------------AGGCGAGUGCUGUACGCAGCCACUUUCUUUCUCUUCCUCGUCAAU
GUGCUGGCGGGCGUCAUGGUGGCUGCCUGGCGCGUGCUCCUGUCCGCGCUCUACAAUGCC
GUGCACCUGGGCCAGAUGGAUCUCAGC---------CUGCUGCCGUCCCGAGCGGCCACU
CUCGACCCCGGCUACCACACAUACUGCGGCUUCCUGAAGAUCGAGGCCAGCCAGUCGCAU
CCGGCCACGACAGCCUUCUGUGCC---CUGCUUCUAAAGAGCCGGCGG------------
---GCCCAGCCUCCUCGGGCCCCCCAGGACGGCCUCAGACAGGGGGAGGAAGAAGAA---
---------------GGGAUACAGCUGCUGCACACCAAGGACCCCAUGGCCAGGGGAACA
GGG---CCCAGCGCCCGCCAAAGCAGAGCCCGCUGGGGGCUGGCCUACACGCUGCUGAAC
AAUCCGGCCCUGCAGGCCUUCCGGAAGAGGGCCCUGUCGGGGGCC---------------
------------------------------------------------------------
------------------------------------------------------------
------
>Loxodonta_africana 
------------------------------------------------------------
------------------------------------------------------------
------------------------------------------------------------
------------------------------------------------------------
------------------------------AUGUCGUCCCAGGCAGCCGGAAACCAGACC
UCUGGGGCCACAGAGGACUACUCU------UAUGGCAGCUGGUACAUCGACGAG------
---CCCCCAGGGGGUGAGGAG---CCCAAGCCUGAGAGGCCUGUGUCCUUGUGCCAGACC
AGCAUACCGCCCAGUCUCUCCCACGCCUGCCUGGCCUCGCUGUCG------GUCCUUGUG
CUGCUGCUGCUGGCCGUGCUGGUGAGGCGCCGCCAGCUGUGGCCCCGCUGCGGGCACGGC
AGGCCCGGGUUGCCCAGCCCU---------------------------------------
---------------------------------------GUGGAUUUCUUGGCUGAGGAC
AAGUCCCGGACGGUGCCCACUGCUGUCUUCAUGGUCCUCUUCAGCUCCUUGUGCUUGCUG
CUCCCCGAUGAGGACCCGCUGCCCUUCCUGACCCUCAUCUGG---ACACCCAGCCAAGUU
AAGGAGCCAGAACAAGAACAUAGG------------------------------------
------------------------------------------------------------
------------------------------------------------------------
---CCCUGGAAGAUGCUGGCUUUGCUCUAUUACCCAGCCCUCUACUACCCUCUGGCCGCC
UGUGCCACAGCCAGGCAUGGAGCUGCGUACCUCCUUGGAAGCUUACUGUCCUGGGCCCAC
UUUGGAGUCCAGGUCUGGCAGAGAGUGGAGUGUCCCCAGACACCCAAGAUCUACAAGUAC
UACUCCCUGCUGGCCUCCCUGCCUCUCCUUCUGGGCCUGGGAUUCCUG------------
------------------------------------------------------------
------------------------------------------------------------
---------AGCCUCUGGUACCCAGUGCAGCUGGUGAAAAGCUUCAGCCACAGG------
------------------------------------------------------------
------GCAGCAGCAGACUCUGAG---------GUGCUGCAGAGCAGCUACUCUGAGGAG
UAUCUGAGGUACCUCCUUCGC---AGGAAGAAGUUGCAAAGC---AGCUCCCACACCUCC
AAGCAUGGCUUCCUGUCCCAGGCCUGGAUCUGCUUCAGACACCAUAUCUACACCCCGCAG
CAA---------GGAUUCCGACUCCCCCUGAAACUGGUGCUUUCGGCCGCCCUGACAGGG
ACCGCCAUUUACCAGGUGGCCCUGCUGCUGUUGGUGGGCGUGGUUCCCACCAUCCAGAAG
GUGAGGGCAGGCAUCACCGCGGACGUCUCCUACUUGCUGGCCGGCUUUGGGAUCGUGCUC
UCA---------------------GAGGACAGGCAGGAGGUGGUGGAGCUGGUGAAGCAC
CACCUGUGGGCACUGGAA---GUUUGCUACGUCUCAGCUCUGGUCCUGUCU---UGCUCA
CUCACCUUCCUCGUCCAGAUUCGCUCA------------CUGGUGAUGCACAGGGCCAAC
CUGCAAGCUCUGUACCGAGGGGCUGCCCUGGACCUGGGCUCCCAAGCUCAGAGCCCCCAC
CCCUCUCGCCAGGCCAUAUUCUGUUGGAUGAGCUUCAGUGCCUACCAGACUGCCUUCACU
UGCCUUGGA------CUCCUGGUGCAGCAAACCAUCUUCUUCUUGGGGACCAUGGCCCUC
GCUUUCCUGGUGUUUGUGCCUGUGCUCCAUGGCAGGAACCUCCUGCUCCUCCGAGCCCUG
GAGUCCUCAUGGCCC---UUUUGGCUGACCUUGGCCCUGGCUGUGACUCUGCAGAACAUG
GCGGCCCACUGGGCCUUCCUGGAGACUCACCACGGAUGCCCAGAGCUGACCAACCGC---
---------------AGGCGAGCUCUCUUUGCUGUCGUCUUCCUUCUCUUCCCCAUCAAC
GUGCUGGUGGGCACCACGGUGGCCACCUGGCGAGUGCUCCUCUCUGCCCUCCACAAUGCC
AUCCACCUUAGCCAGAUGGACCUCAGC---------CUGCUGCCGCCUAAGGCCGCCACU
UUUGACCCCGGCUACCACACAUACCGAAACUUCUUGAAGAUUGAGGUCAGCCAGUCACAC
CCGGCUGUGACAGCCUUCUGCACC---CUGCUUCUACGAGGGCGGACGCCC---------
CAGCCCCAGCUCCCAGCACGCCCCCAGGACAGCCUCAGAGCCGGGGAGGAAGAAGAA---
---------------GGAAUGCAGUUGCUACAGACCAAAGACCCCACCAUCAAGGGAGCA
GGG---CCCAGGGCCAGCCACGGCAGGGCCCGCUGGGGUCUAGCCUACACGCUGCUCCAC
AACCCAGCCCUGCAGGCCUUCCGGAAGCCAGCCCUGUCAGAGGCC---------UGGACC
AACGGCACCCAGCCC---------------------------------------------
------------------------------------------------------------
------
>Elephantulus_edwardii 
------------------------------------------------------------
------------------------------------------------------------
------------------------------------------------------------
------------------------------------------------------------
------------------------------AUGUCAUCCCAGGCAGCAGGAAACCAGACC
CCUGAUGCCACAGAGGACUACUCC------UAUGGCAGCUGGUACAUUGAUGAG------
---CCUCAGGGGGGAAUGGAG---CCCAAGCCUGAGGGGACGGUAAUCUUGUGCCAGGCC
AGUGUAUCACCCAACCUCUUCCACGCCUGCCUCGCCUCACUCUCG------GUUCUUGUG
CUGUUGUUGCUGGCUCUGCUGGUGAGGCGUCGCCAGCUAUGGCCCCACUGUGGGUACAGC
AGGCCCGGGCUGCCCAGCCCU---------------------------------------
---------------------------------------GUGGACUUCUUGGCUGAGGAC
GAGCCCCGGAUGGUGCCCGCUGCUGUCUUCAUGGUCCUCUUCAGCUCCCUGUGUUUGCUA
CUCCCCGACGAGGACUCGCUGCCCUUCUUGACCCUCAUCUGG---ACGCCCUUCCAAGGU
------------------------------------------------------------
------------------------------------------------------------
------------------------------------------ACCAGUGCAGCUGAGCGU
GGGCUCUGGAAGAUGCUGGCUCUACUCUAUUACCCGCUCCUCUACUACCCUCUGGCAGCC
UGUGCCACGACGAGGCACAGAGCCGCAUCCCUCCUUGGCAGCAUGCUGUCCUGGGUCCAC
UUUGGAGUUCAGGUCUGGCAGAAGGUGGAGUGUCCCCAGGCACCCAAGAUCUACAAGUUC
UACUCCCUGCUGGCCUCCCUGCCGCUCUUCCUGGGCUUGGGAUUCCUG------------
------------------------------------------------------------
------------------------------------------------------------
---------AGCAUCUGGUAUCCUGUGCAGCUGGUGAGAAGCUUCAGCCGCCGG------
------------------------------------------------------------
------UCAGGAGCAGACUCCCAG---------GGCCUGCAGGGCAGCCUCGCUGAGGAG
UAUCUGAAGGAUCUCCUUCGC---AGGAAGAAGCUGGAAAGC---AGCUCUCACACCUCC
AAGCGUAACUUCCUGUCUCGGGCCUGGAUCUGCUUCAAGCACCAUAUCUACAUCCCUCAG
CAA---------GGAUUCCGACUCCCCUUGAAGCUGGUGAUUUCCGCCACUUUGUCAGGG
ACAGCUAUUUACCAGGUGGCGCUGCUGUUGGUGGUGAGCGUUGUCCCCACCAUGCAGACG
GUGAGGUCAGGCAUCACCACGGAUGUCUCCUACCUGCUGGCCGGCUUUGGCAUCGUGCUC
UCG---------------------GAUGACAAGCAGGAGGUGGUGGAGUUGGUGAAGUAC
CACCUGUGGGCACUGGAA---GUUUGCUACAUCUCUGCCCUGGUCCUGUCC---UGCUCA
CUCACUUUCUUCGUCCAGAUCCACUCG------------CUGGUGAGGCACAGGGCCAAU
CUGCGAGCUCUGUACCGAGGGGCUGCCCUGGACCUAGACACCCGACCGCAAAGCUCCCAC
GCUUCUCGGGAGGUCAUAUUCUGUUGGAUGAGCUUCAGCGCCUACCAGACCGCCUUCACC
UGCCUCGGG------CUGCUGAUACAGCAAAUCAUCUUCUUCUUGGGGACCACAGCCCUC
ACCUUCCUAGUGUUCAUACCUGUGCUCCACGGCAGGAACCUCCUUCUCCUCCGAGCCCUG
GCGUACUCAUGGCCC---UUCUGGUUGAUCCUGGUCAUAGCUGUGACUCUGCAGAACAUG
GCAGCCCACUGGGCCUUCCUGGAUACUCAUCACGGACGCCCCGAGUUGACCAAC------
---------------CGGCGAGCCCUCUAUGCAGUCACCUUCCUUCUCUUCCAAAUCAAC
ACGCUGGUGGGCAUCCUAGUGGCCUCCUGCCGAGUGCUCCUCUCCGCCCUCCACAAUGCC
AUCCACCUCUGCCAGAUGGACCUCAGC---------CUGCUGCCACCUAGAGUUGCCACC
UUUGACCCUGGCUACCACAUCUACCGCAACUUCUUGAAGAUUGAGGUCAGCCAGUCGCAC
CCAGCCGUGACAGCCUUCUGCACU---CUGCUUCUAAGAGAACAGAGACCC---------
CAGCUCCGGCCUCCUGUC---------------CUCAGGCCUGAGGAUGAAGAAGAA---
---------------GGGGUGCAGUUGUUGCAAACCAAGGAGCCCACAGCCAAGGGAGCA
GGA---CCAAGGGCCAGCCACAGCAGGGCUCGCUGGGGUCUGGCCUACACGCUGCUCCAC
AACCCAGCCCUGCAGGCCUUCCGGAAGCCGGCCCUCCCAGGUGCCUCAGGCAACUGGGUG
AACGGAGCCCAGGCC---------------------------------------------
------------------------------------------------------------
------
>Tupaia_chinensis 
------------------------------------------------------------
------------------------------------------------------------
------------------------------------------------------------
------------------------------------------------------------
------------------------------AUGUCAUCCCAGGUGGCAGGGAACCAGACA
GCCCCAGGGGCUGCUGAGGACUAC---GCCUAUGGCAGCUGGUACAUCGACGAG------
---CCCCCAGGGAACGAGCAG---CUCCAGCCGGAGGGGGUGGUGCCCUCCUGCCAACAC
AGUGUGCCACCUGGCUUGUUGCAUACCUGCCUGGCCUCGCUCUCG------GCCCUCGUG
CUGCUGCUGCUGGCCCUGCUGGCCCGACGCCGCUGGCUCUGGCCCAACUGUGGGCACGGC
CGGCCUGCACUGCCCAGCCCC---------------------------------------
---------------------------------------GUGGACUUCCUGGCUGGGGAC
AAGCCCCGCGCAGUGCCGGCUGCCAUCUUCGUGGUGCUCUUCAGCUCGAUGUGCCUGUUG
CUCCCUGGCGAGGACCCGCUGCCCUUCCUCACUCUCUCCUCG---CCUCCCAGUCCAGGU
GGGGACACCAAG------------------------------------------------
------------------------------------------------------------
---------------------------------------------------GCCCCGAGA
GGGCCCUGGAAGAUGCUGGGCCUGCUCUAUUACCCUGCUGUCUACUACCCGCUGGCUGCC
UGUGCCACAGCUGAACACGGAGCCGCGCUCCUGCUGGGCAGCGUCCUGUCUUGGGCCCAC
UUCGGGGUCCAGGUCUGGCAGUGGGCAGAGUGUCCUCAGGUGCCCAAGAUCUACGAGUAC
UAUUCCCUGCUGGCCUCCCUGCCUCUCCUCCUGGGCCUCGGCUUCCUG------------
------------------------------------------------------------
------------------------------------------------------------
---------AGCCUUUGGUACCCAGUGCAGCUGGUGAGAAGCUUCAGCCACGGC------
------------------------------------------------------------
------ACAGGAGCAGACUCCAAG---------GGGCUGCGGGGCAGCUACUCUGAGGAG
UACCUGAGGAGCCUCCUCUGC---AGGAAGAUGCCGGAGAGC---AGCUCCCACAGCUGC
AAACAUGGCUGCCUGUCCUGGGCUCGGUUCAGCUUCAGAUACUACGUGUACACUCCACAG
CCA---------GGGUUCCGCUUCCCCUUGAAGCUGGUGCUUUCGGCCACCCUGACAGCC
ACGGCCACUUACCAGGUGGCCCUGCUGCUGCUGCUGGCCGUGGUCCCCACCAUCCGGAAA
GUGAGGGCGGGGAUCACCAUCGAUGUCUCCUAUCUGCUGGCUGGCUUUGGCCUUGUGCUC
UCG---------------------GACGACAGGCAGGAGGUGGUGGAGCUGGUGAAGCAC
CACCUGUGGGCUCUGGAA---GUGUGCUAUAUCUCGGCCUUGGCCUUGUCC---UGCUCG
CUCACCAUCCUGGUCCUGACACGCUCG------------CUGGCCACGCACAGGGCCAAC
CUUCGAGCUCUGCACCGAGGGGCCGUCCCGGACCUGGGCCCCCCAGCCCGGCACCCCCAC
CCUUCCCGCCAAGCUAUCUUCUGUUGGAUGGGCUUCAGCGCCUAUCAGACGGCCUUCACC
UGCCUUGGU------GAGCCCGUGCCCACCGGCCUGCCCUGGCUGGGC------------
------------------------------------------------------------
---CCGCCCCAGCCC---UUCUGGCUGACGCUGGCCCUGGCGGUGACCCUGCAGAACGUG
GCAGCUCACUGGGUCUUCCUGGAGACCGAGCAUGGACGCCCAGAGCUGACCAAC------
---------------CGGCGAGCCCUCUUCGCUGCCACCUUCCUCCGU------------
------------------------------------------------------------
------------------------------------------------------------
------------UACCGCACAUACCGAAACUUCCUGAAGCUCGAGGUCAGCCAGUCGCAU
CCAGCCGUGACGGCCUUCUGCAGC---CUGCUCCUGCGAGCACAAGCACGCGGC---CCC
CAGCCCCGGCCUCCCACCGCCCCCCAAGGCAGCCUCAGGCUCGGGGAGGAAGAGGAA---
---------------GGGAUGCAGCUGCUGCAGACGAAAGAUCCCAUGGCCAAGAGGACA
AGG---CCCCGAGUCAGCUGUGGUAGGGCCCGCUGGGGUCUGGCCUACACGCUGCUGCAC
AACCCCACCCUGCAGGCCUUCCGGAAGACAGCACUGACAGGCGUC---------CGGACC
AACGGUGCCCAGCCC---------------------------------------------
------------------------------------------------------------
------
>Echinops_telfairi 
------------------------------------------------------------
------------------------------------------------------------
------------------------------------------------------------
------------------------------------------AUGGAGAGCCAAGGGGAC
UGGGGUCAAAGGCACAGGUCUGAGAGAAUGUCUUCGUCGCAGACAGUAGGAAACCAGACC
CCCGGGGUCACCGAGGAUUAUUCC------UAUGGCAGCUGGUACAUCGACGAG------
---CCCCCAGGAGGCGAGGCC---CCCGGGCCAGAGGGGCCCGUGCCCGUGUGCCAGCCC
AGCAUACCACCCAGCCUCUCCCAGGUCUGCCUGGCCACGCUGUCG------GUCCUCACG
CUGCUGCUGCUGGCGGGGCUGGUGAGGCGCCGGCGGCUCUGGCCCCACUGUGGGCACGGC
AGGCCUGGGCUGCCCAGCCCC---------------------------------------
---------------------------------------GUGGAUUUCUUCAUGGAGGAC
AAGGGCUGGGCCGUGCCCGCGGUGGUCUUCACCAUCCUCUUCAGCUCCCUGUGCACACUG
CUCCCUGAUGAGGACCCACUGCCCUCCCUGACGCUCUUUUGG---ACACCCAGCCAAGAC
AGACAGGACAGGGCCCCACAUAAGUCCCUCACU---------------------------
------------------------------------------------------------
------------------------------UUCAUGCGUGUCUGUCCACCUUGCCUUCCA
GGUCCCUGGAAGCUGCUGGCUCUGUUCUACUACCCUGUCCUCUACUACCCGCUGGCCGCA
UGUGCCACGGCCAGGCAUGAAGUCGCGUACCUCCUUGGCAGCAUGCUGUGCUGGGCCCAC
UUCGGGGUCCAGAUGUGGCAGAGGGUGGAGUGUCCCCAAGGGCCCAAGAUUUACAAGUAC
UACUCCCUGCUGGCCUCCCUGCCUCUUCUGCUGGGCCUGGGAUUCCUG------------
------------------------------------------------------------
------------------------------------------------------------
---------AGCCUCUGGUACCCAGUGCAGCUAGUGAGGACCUUUGGACGUCGG------
------------------------------------------------------------
------CCCGGAGCAGGCUCUGAG---------GUGCUGCAGAACAGCUACUCUGCGGAG
UAUCUCAGACGUCUCCUUUGC---CAGAAGAAGCUGGACAAG---AGCUCCCACACCUCU
AAGCACCGCUUCCUGUCUUGGGCUCAGAUCUGCUGCAGACACUACAUCUAUACCCCACAG
CGA---------GGAUUCCGGCUGCCCCUGAAGUUGGUGCUUUCAGCCACCCUAACAGGG
ACGGCCAUUUACCAGGUGGCCCUGCUGCUGCUGGUGGGCAUGAUCCCCACCAUUCAGAAG
GUGAGGGCGGGCAUCACCACGGACGUCUCCUACCUGCUGGCUGGAUUUGGAAUCCUGCUC
UCU---------------------GAGGACAGGCAGGAAGUGGUAGAGCUGGUGAAGCAC
CACCUCUGGGCGCUGGAA---GUGUGCUACAUCGUGGCCCUGGUCCUGUCU---UGCUCA
CUCACCUUCCUCGUGCAGGCUCGCUCG------------CUGGUGAUGCACAGGACCAAC
CUUCAAGCUCUGUACCGAGGGGCUGCCCUGGAUAUGGGCUCCCAGCCCCAGAGCCCCCAA
CCCUCUCGACAGGCCGUCUUCAGCUGGAUGAGCUUCAGCGCCUACCAGGCAGCCUUUACU
UGUUUUGGC------CUCCUGGUGCAGCAGACUGUCUUCUUCUUGGGCACCAUGACCCUG
GCCUUCCUGGUGUUCAUGCCUGUGGUCCACGGCAGUAACCUCCUGCUACUCCGAGCCCUG
GAGUCUUCAUGGCCC---UUCUGGUUGACCUUGGCCCUGGCUGUGACGCUACAGAAUAUG
GCCGCCCACUGGGCCUUCCUAGAGACUUGCCAUGGACAUCGAGAGCUAACCAAC------
---------------AGGCGAGCUCUCUACGCGGCCACCUUCUUCCUUUUCCCCAUCAAC
AUGCUGGUGGGCACAGUGGUGGCCGCUGGCCGCCUGCUCCUCUCUGCCUUCCACAACGCC
GUCCACCUGGGCCAGAUGGACCUCAGC---------CUGCUACCUCCCAGAACCGCCUCA
AUCGACCCGGGCUACCACACAUACCGAAACUUCCUGAAGAUUGAGGUCAGCCAGUCCCAC
CCCGCCGUGACAGCCUUCUGCCGC---CUGCUCCUC------------------------
CAACCCCAAGCCCCGGUGGGUCCCCAGGACAGCCUCAGACC???????????UUCCA---
---------------GGGAUACAGCUGCUGCAGGCUAAGGACCCCUCAGCCAAGGGAGCA
GGA---CCCAAGAGCAGCCGCAGCAGAGCCCGCUGGGCACUAGCCUACACGCUGAUCCAC
AACCCAGCCCUGCGAGCCCUCCGGAAGUCCACCCUUCCAGGCGCC---------UGGCCC
AGCAGUGCUCAGCUC---------------------------------------------
------------------------------------------------------------
------
>Dasypus_novemcinctus 
------------------------------------------------------------
------------------------------------------------------------
------------------------------------------------------------
------------------------------------------------------------
------------------------------AUGGCGUCCCCGGCGGCAGGCAACCAGACC
GCGGGUGCUGCAGAUGACUACGAC---------AGCAGCUGGUACAUCGACGAG------
---CCGCGGGGCGGAGAGGAG---CCCCACUCGGAGGCGGCCGUGCCCUUCUGCCACCCC
AGCAUCCCGCCCGGUCUCUCCCAUGCCUGCCUGGCCUCGCUGUCG------GUCCUCGCC
GUGCUGCUGCUGGCUGUGCUCACCAGGCGCCGCCGCCUCUGGCCCCGCUGCGGGCACGGC
AGGCCCGGGCUGCCCAGCCCU---------------------------------------
---------------------------------------GUGGAUUUCUUGGCCGAGGAC
GGGCCCCGGGCAGUGCCCGCUGCUGUCUUCACGGUCCUCUUCAGCUCCCUCUGCUCGCUG
CUGCUCAGUGACGACCCGCUGCCCUUCCUGGCCCUGGCCUCG---UCACCCGGCCAAGAU
GGGGAAACUGAG------------------------------------------------
------------------------------------------------------------
---------------------------------------------------ACUCCAAGA
GGAGCCUGGAAGCUGCUGGCCCUGCUCUAUUACCCCGCCCUCUACUACCCUCUGGCCGCC
UGCGCCGUGGCUGGACACGGAGCCACGUCCCUCCUUGGCAGCGUGCUGUCCUGGGCCCAC
UUUGGGGUGCUGGUCUGGCAGUGGGCGGAGUGUCCCCAGGCACCCAAGGUCUACAAGUAC
UAUUCCCUGCUGGCCUCCCUGCCUCUCCUGCUGGGCCUCGGAUUCCUG------------
------------------------------------------------------------
------------------------------------------------------------
---------AGCCUCUGGUACCCAGUGCAGCUGGCGAGGAGCUUCCGCCUUGGG------
------------------------------------------------------------
------GCCGGAGCAGGGUCCAAG---------GGGCUGCAGAGCAGCUUCUCUGAGGAG
UAUCUAAGAUACCUGCUUUGC---CGGAAGAAGCUGGAAAGC---AGCUCCCCCGCCGCC
AAGCAGGGCUUCCUGUCCCGGGCCUGGACCUGCUGCAGGCACUACAGCUACACCCCACAG
CGA---------GGAUUCCGACUCCCCCUGAAGCUGGUGCUUUCGGCCACCCUGACAGGG
ACGGCCAUUUACCAGGUGGCGCUGCUGCUGCUGCUGGGCGUGGUGCCCGCCGUCCAGAAG
GUGAGGGCGGGCAUCACCACCGACGUCUCCUACCUGCUGGCCGGUUUUGGGAUCGUGCUC
UCG---------------------GAGGACAAGCAGGAGGUGGUGGAGCUGGUGAAGCAC
CAGCUGUGGACGCUGGAA---GUUUGCUAUGUCUCAGCUUUGGUCCUGUCU---UGUUCG
CUCACCUUCCUGGUCCUGAUCCACUCG------------CUGGUGACGCACAGGGCCAAC
CUGCAAGCUCUGCACCGAGGGGCUGCCCUGGACCCGGGCCGCCUGCCCCGGAGCCCCCGC
CCUUCUCGCCAGGCCAUUUUCUCUUGGAUGAGCUUCAGUGCCUACCAGACUGCCUUUACU
UGCCUCGGG------CUCCUGGCUCAGCAGACCAUCUUCUUCCCGGGGACCGUGGUCCUC
GCCUUCCUGGUGUUCAUGCCUGUGCUCCACGGCACGAGCCUCCUGCUCCUCCGAGCCCUA
GAGUCCUCAUGGCCU---UUCUGGCUGACCUUGGCUCUGGCUGUAAUCCUGCAGAACAUA
GCAGCCCACUGGGCCUUCUUGGACACUCACCAUGGGUAUCCAGAACUGACUAAC------
---------------CGGCGAGCUCUCUAUGCGGCCACCUUCCUUCUCUUCCCCGUCAAC
GUGCUGGUGGGCGCCAUGGCGGCUGCCUGGCGCGUGCUCCUCUCCGCGCUCUACAACACC
GUCCACCUCGGCCAGAUGGACUUCAGC---------CUGCUGCCACCUCGGGCUGCCGCU
CUCGACCCGGGCUACCGCACAUACUGCAACUUCCUCAAGACCGAGGCCAGCCAGUCGCAC
CCAGCCGCGACCGCCUUCUGCUCC---CUGCUCCUGCGAGCACGGAGCCCC---------
CAGCCCCAGACCCCGGCGGACCCCCAGGACGGCCUCAGACCCGGAGAGGAGGAAGAA---
---------------GGGAUGCAGUUGCUGCAGACCAAGGCCCCUUCAGUCACGGGAGUG
GGG---UCCAGGGCCCGGCGUGGCAGGGCCCGCUGGGGUGUGGCCUACACGCUGCUGCGG
AACCCCGCCCUGCAGGCCUUCCGCAAGAGGGCCCGGUCGGGUCCC---------CUGCCC
GGUGCCGCCCAGCCC---------------------------------------------
------------------------------------------------------------
------
>Monodelphis_domestica_guttatus 
------------------------------------------------------------
------------------------------------------------------------
------------------------------------------------------------
---------------------------AUGGAUGAGAUUCUCUCUCUUCCCUCCUUUUCA
GCUUCCUUAUGUGGAGAAGUGCCUGAGAAGAUGUCAUCCCUGGCAUCAGCAAACCAGAGC
UCUGGGGAGUCCGAGGAUUAUUCC------UAUGGGAACUGGUACAUUGAUGAG------
---CCGAACGCAAGAGAAGAAGCAUCUCAACCAUAUGAAACUAUUCCAGCCUGCCAGCAC
AGCUUCCCACCCAGCCUUUACCAUACCUGCUUGGCCCCAUUGUCG------CUGGUUGCC
AUCUUGUUGCUGUCCCUGCUAGUGAAACGCCGGAGACUCUGCCUGGGGUGCUGUCAUGGG
ACCUUUGGACUUCCCAGUCCU---------------------------------------
---------------------------------------UUGGAUUUCCUGGCAGAAGAA
AGUGGCCGGCUGGUGCCUGUGGCUGUAUUUGGGAUCCUCUUCACUAAACUCUGUGUGCUG
GCUUUGGAGGAAGACCCUUUGCCUUUUCUUCCCAUCUCUUCU---CCAGCUGGU------
------------------------------------------------------------
------------------------------------------------------------
---------------------------------------------------------CAA
GGUUACUGGAAGACCUUGGCUUUGCUCUACUACCCUGCCCUCUAUUACCCUCUAAUUGCA
UGUGCCACAGUCAGACACCAAGCUGGAUACGUCUUGGGCUGCUUACUCUCCUGGGCCCAC
UGUGCGGUCCAAAUAUGGCAUAAAGUGGAGUGUCCUCAGACUCCCAAGAUCUACAAGUAC
UAUUCCUUGCUGGCCUCCUUGCCCCUCAUCUCUGGACUUGUGCUCCUG------------
------------------------------------------------------------
------------------------------------------------------------
---------AGUCUUUGGUACCCUACCCAGCUCCUAAAAAGCUUGAGUCAGAAG------
------------------------------------------------------------
------AUGGCAGUGACUGGCCUA------GAGGUGACCGGGAAAAGUUACUAUGAAGAC
UAUCUCAGGCACAUCCUCAGU---GGGAAGAGGUCAAAAAGC---AGCUCCUCGGUGGCC
AAUCCAAGCUUUCCCUCCCGGAUCUUGUUCUAUUUCCUCUCCCACAUCUACUCUCCACAG
CGA---------GGUUUCCGGCUUCCCCUGAAACUCAUCCUUUCAUCAACCUUGGCAGCA
AUCACAAUUUAUCAGGAAGUCCUGCUGCUCCUGGUGGCCUUUGUCCCCAACCUCCAAAAG
GCAAGGGAAGGAAUCACAGAAGAAGUCACCUACAUGUUGGCUGGCUUUGGACUGGUCCUC
UCA---------------------GAAGACAAGUUGGAAGUGAUAGCAUGGGUGAAGUAC
UACCUCUGGGCUUUGGAA---GUGUGCUAUGUCUCUGCUCUGGUCCUGUCC---UGCUCG
CUCACUUUCCUCAUGCUGACAAGGUCA------------CUGGUGACUCACAGAAAUAAC
CUGAGAGCUUGGCACUGUGGUGCCACUCUGGAUGGAGGCCCCCAGCCCCAGAAGCCAGGU
GUGGGAGCUACAGCCAUCUUUUGCUGGAUGAGCUUUUCAGGCUACCAAACAGCUUUCAUC
UGCCUCGGG------CUCUUUCUCCAGCAGAUCAUCUUCUUCCUUGGCUUCGUGCUUUUC
ACCUUUCUGGUCGUCAUCCCCAUUCUCUAUGGCAGGAACCUUCUACUCUUCUAUAUGCUG
GAGAACACAUGGCCC---UUCUGCCUCACACUGAUCCUGGCUGUGAUCCUGCAGAACCUC
ACUGCUCAUUGGGCCUUCCUAGAGAACCACCAAGGCCAGCAAGAGCUGACCAAC------
---------------AGGAAAUCUCUGUAUGCUGUCACUUUCCUGCUCUUCCCCAUUAAU
GUGCUGGUGGGUAUCAUGGUGGGUUUCUGCCGGAUGCUGAUCUCUGCCCUGUUUAACAUC
AUCCACUUCUGCCAGCUGGACCUCAGC---------UUGCUCCCCCGUGGCGUGGAGACU
UUGGACCCAGGCUAUCGCACGUACUGCUAUUACUUGAAGAUGGAGGUCAGCCAGUCACAU
CCGGCAAUGAGAGCCUUUUGUUUC---CUGCUCCUGCAAUUACCUGGC------------
---UCCCAGAGACUGGCGGGAGCCCAAGCUGGUCUCAGACCCAGUGAUGUAGAAGAA---
---------------GGGAUCCGUUUGCUGCAGACCAAGAACUCAGCCAGGAAUGCCACC
CGG---------UCCAGACAAAGUCGGAUCCGCUGGGGAUUGGCUUAUACCCUUAUCCGC
AAUCCAUCUCUCCUGACCUUCCGGAAAAAAAGCCUCUCUGGCCCG---------CUGGCA
AAUGGGAGCCAGCCCAGCUCUCCCAAUCCA------------------------------
------------------------------------------------------------
------
>Ornithorhynchus_anatinus 
------------------------------------------------------------
------------------------------------------------------------
------------------------------------------------------------
------------------------------------------------------------
------------------------------AUGUCAUCCUCAGCCCUAGGAAACGAGAGC
UCCGAAGGCUUUGAGGAUAAC------CUCUAUACCAGCUGGUAUAUUGACGAA------
---CCAGCAGGCGAAGAGACG---UCCCCACCAGAUGAGUUCAUUCCCAACUGCCAACCC
ACAAUCCCGCUCAGCCUGUUCCACACCUGCAUGGCGCCCUUGUCG------CUGGCCACG
AUGCUCACACUGACUCUGCUGGUGAAGCGCCGGCGGCUAUCCAGAGAGUGCUGGACUGGG
GUGCCUGGGCUGUUAAGCCCU---------------------------------------
---------------------------------------GUGAAUUUUCUAGAAGAGGAA
GGGCCCCGGGGCCCAGCUGCUGCGGUGUUUGGGAUCCUCUUCAGUUCGCUGUGUGUGCUG
GUCCUGGCCGAGAACCCCAUGCCAAUGUUGACUCACACCUCU---GCUGCUGGA------
------------------------------------------------------------
------------------------------------------------------------
---------------------------------------------------------CGA
GAGUUUUGGAAGAUUAUUGCUUUGCUGUAUUAUCCUGCCUACUACUAUCCUCUAAUUGCC
UGUGCCACAGUCAGACACAGAGUUGGUUACAUCCUUGGCUGCUUGCUGUCCUGGACCCAC
UGUGGGGUUCUUAUCUGGCAGAAAGUGGAGUGCCCACAGUCCCCAGAGAUCUACAGGUAU
UACUCUCUUCUAUCCCAUCUUCCUAUCAUCUUGUUCCUCCUCUUCCUG------------
------------------------------------------------------------
------------------------------------------------------------
---------AGUUUCUGGUACCCAAAACUUCUGCUGAAGAGCUUUACUCAGAAGAGA---
------------------------------------------------------------
------ACAUCGGCUGGUUUGGAG---------AUGCCUGGAAACCAUUAUUACCAAGAA
UACCUCAAACAUGUCCUUGAU---CCCAGAAAGCAGAGGGGC---AGUUCCAGCCUCACC
AAGCAGACCCUUGCCUCCAGGCUCAUCGCCUUCCUAGGCUCUUACCUCUACGCCCCCCAG
CAA---------GGUUUCCGACUUCCUUUGCAGCUGAUCAUCUCAGCUACCUUGGUUGUC
GUGGCUAUUUAUCAGGUAGCCCUGCUUCUCUUGGUGGUUUUCAUCCCUACCAUGCAGAAG
GUGAGGGCAGGGAUCACGGAAGACAUUGCCUUCCUGUUGGCAGGGUUUGGUGUCAUCCUU
UCA---------------------GAAGACAAGCAGGAGGUGAUGGAGUUAGUGAAGCAU
UACCUGUGGGCUCUGGAA---GUAUGUUAUAAC---------------------------
------------UUUGAAAUGACACCU------------CUGGUGAGCCCCCAA------
---CAAGCUGCCUUAUUAGUGACUGUCUUUGAUCUCACAAACAAGAAGAAAAAAACUCGA
GAAGGCACUGAUGGGCUAUAC---------------------------------------
------------------------------------------------------------
------------------------------------------------------------
---------------------------------------------CUGUUGCAGGAUAAG
GAGGAUAAGGAGGCAUUCCAUGAUGGGAAGGAAUCCAGACCAGUCCUGCUUGAU------
------------------------------------------------------------
------------------------------------------------------------
------------------------UCU---------UUACUGCCUCCACGAGGUGGAAAG
ACACAUAGCAUCACCAAGAAACUAAAAGUAUUCAUGAAGUCCCUUCGUGGCCUGGUUCAG
AAGACCACUGAUAGCACA------------------------------------------
------------------------------------------------------------
------------------------------------------------------------
------------------------------------------------------------
------------------------------------------------------------
------------------------------------------------------------
------------------------------------------------------------
------
>Gallus_gallus 
------------------------------------------------------------
------------------------------------------------------------
------------------------------------------------------------
------------------------------------------------------------
------------------AUGGCAGCCAACAACUCCGGGGCUGCGCACGGCUCGCUGCUG
GAUGACAGCUUUGGG------GAUGACCUGCUGUCCGACUGGUACAUCUAUGAGACAGCA
GAGCCAGCUGCACCGCAGGAUGACAUGUUUCCCAGC---ACCAUCCCAGAAUGUGACCCC
ACCGUUUCCCCCAGGCUGUACCACACCUGUAUGGCACCCAUCUCC------CUGGCCGUG
CUGCUGGGCUUGUCCUUGCUGGUGAAACGCAGGCAUCUCCACCGGGACUGCUGGAACGGC
AUCCCUGGGCUGCUCAGCCCA---------------------------------------
---------------------------------------GCUAACUUCCUGGAGGAGGAG
GGCAACAGAGGGCUGAUGGCCGCGGUGUUCGGCAUCCUCUUCUCCUCACUGUGUGUGCUG
GUGCUGGACGCCGACCCUCUGCCUCUCAUCACCCACUCC---------------------
------------------------------------------------------------
------------------------------------------------------------
---------------------------------------------UCCCAGCACAGCCGG
GAGUACUGGAAGAUUCUGGCUUUGCUCUACUACCCCGCCUUCUACUACCCCUUGGCCGCC
UGCGCCACGGUGGGGCACAGGGCCAGCUACCUGCUGGGCUGCCUGCUCUCCUGGUGCCAC
UGCGUGGUCCAUGUCUGGCAGAAGGUGGACUGCCCCCAGUCGCCAAAGAUAUAUAGGUAU
UACUCCAUGCUCUCUUAUGUCCCCAUCAUCCUCUGCCUCGUGGUCUUA------------
------------------------------------------------------------
------------------------------------------------------------
---------AGUCUGUGGUACCCAGCCCUGCUGAUCAGGAGCUUCACAGGG---------
------------------------------------------------------------
AAGGAGGAGACCUCAAACAAGGAG---------GUUACAGGGAGAGGCUAUUACAAGAAG
UACCUCAAGGCUGUGCUGUCC---AGGCGGCUGCAGAAGGGG---AGCACCCCAAAGCUG
GAGGAGAGCCUCGUGUCCCGGCUCCGUGCCUACCUGUGCUCCUACAUCUAUGCUCCAGAG
GAA---------GGUUUCCAGCUGCCGCUGAAGCUCGUCCUGUCCAUGACCACAUCAGUC
AUUGCUGUCUACCAGGUGGCCCUGCUGCUGCUGGUGGCCUUCGUCCCCACCAUUCAAAUC
GUGCGAGCAGGCAUGACGAAGGACGUGGUGGUGCUGCUGGUGCAGUUCGGGCUGGUGCCC
UCGGAGAACCCGGGC---AUGCCAGGGGACAUGGAGAAGGAGCUCAGCACUGUCAAGCAC
UACCUGUGGUCGCUGGAA---GUGUGCUACGUGUGCUCGCUGGUGCUGUGC---UGCCUG
CUGACCCUCGCCAUGCUGCUGAGGACA------------CUGGUGAUGCACAGGAGCAAC
CUGAAGGCGCUGUACCAAGGGGCUGUGCUCGAUGUCUUCUACAAAGCCCACAUCCUCCGC
CCAUCCCGACAAGCCAUCGUCUGCUGGAUGAGCUUCGCCAGCUUCCAGACAGCUUUUGCC
UGCCUGGGU------CUCCUCAUCCAGCAAGUGAUUUUCUUCAUCUGCUUUGCUGCCUUC
ACCUUCCUUGUCGUCAUCCCGCUGCAGUCUGGCACAAGCUCAUACCUCUUCAAAGUCGUG
CGGAACAUGUGGCCC---UUCUGGCUGACCCUGGUGGUGGCUGUCAUCGUGCAGAACGUG
GCAGCUCACUACCAGUUCCUGGAGCAGCAUCCCCUGCGGAAAGAGCUGACCAAC------
---------------AGACGAGCUCUCUACAUCGUCACCUAUCUACUGUUUCCCAUCAAU
GUGUUGGUGGGGGUCCUGGCGGGGGUCUGGAGGAUGGUUAUCUCUGCCCUCUACAACGCC
AUCCACUUCUGCCAGUUGGACAUCAGC---------UUACUGAACCGUGGUGUGGAGACU
UUUGACCCAGGCUACCACGCAUACUGCCACUACCUGAAGACGGAGGUCAGCCAGUCGCAC
CCACUGAUGAGAGCCUUCUGCCUG---CUGCUCCUCCAGCCCACGAAG------------
---------------CCACAGGGCCCACCUGAGCCCCGGAUGGGGGACCUGGAAGAA---
---------------GGCCUCCAGCUGAUGCACACCAAGAAGGCACCAUCAGGUGGGGGC
CGA---------CUGAAGCGGAGCCGGGCACGCUGGUGGUUGGCCUACACCCUCCUCAAC
AACCCCUCGCUGAUGGGCUGCCGAAAAACCGCCCUCUGCGACCCC---------ACAGCC
AACGGGGCCCAGCUCAGCCCCCCCAGGCCC------------------------------
------------------------------------------------------------
------
>Falco_cherrug 
------------------------------------------------------------
------------------------------------------------------------
------------------------------------------------------------
------------------------------------------------------------
------------------AUGGCAGCCAACGGCUCUGCUGGGAUGCAUGAGGCUCUGCUG
GACAAUGGCUUUGCUGACUCAGAAGACCUCGUUUCUGACUGGUACAUCUAUGAAACCAUG
GACCCGGCCGUGCCACAGGAUGACAUGUUUCCCAGC---ACAAUCCCAGACUGCGACCCC
ACCAUUUCUCCCAGACUGUAUCACAUCUGCAUGGCACCCGUCUCC------CUGGCUGUG
CUCGUGGGCUUGUCCUUGCUGGUGAAACGCAGACGUCUCCACCAAAGCUGCUGGAAUGGU
GUCCCAGGACUUCUCAGCCCA---------------------------------------
---------------------------------------GCCAACUUUCUGGAGGAGGAA
GGCAACCAAGGGCUGGUGGCCGCGGUGUUCGGCAUCCUGUUCUCCUCCCUGUGCGUGCUG
GUCUUGGACAGGGAUCCUCUGCCGCUCAUCACCCACUCC---------------------
------------------------------------------------------------
------------------------------------------------------------
---------------------------------------------UCUCAGAGCACCCGG
GAGUACUGGAAGAUCCUGGCUUUGCUAUACUACCCAGCCUUCUACUAUCCCCUGAUCGCC
UGUGCCACCGUCCGGCACAGGGUCAGCUACCUCGUGGGCUGCCUGCUCUCCUGGUGCCAC
UGCGUGGUCCACAUCUGGCAGAAGGUGGAUUGUCCCCAGUCACCGAAGAUAUACAGGUAC
UACUCCACACUCUCUUACGUCCCCAUCAUCCUCUGCCUUGUGCUCUUA------------
------------------------------------------------------------
------------------------------------------------------------
---------AGCCUUUGGUAUCCAUCCCUGCUCAUCAGGAGCUUCACCGGG---------
------------------------------------------------------------
CAGGAGGAGACCUUGGAUAAGGAG---------GUUACAGGGAGAGGUUAUUAUAAGAAG
UACCUAAAGGCUGUCCUGUCC---AAACGCCCUCAGAAGGGG---AGCUCCUCGAAGAUA
GAAGAGAGCCUCCUAUCAAGGGUCCAGACAUAUUUACGCUCCUACAUCUACACUCCUGAG
GAA---------GGUUUCCGGAUCCCGCUAAAGCUCGUCCUGUCCAUAACCACAGCCGUG
AUUGCUGUCUACCAGGUUGCCCUGCUGCUCCUGGUAGCUGUUGUCCCCACCAUCCAGAUU
GUGCGGGCGGGAAUGACGAAGGACAUCGUCGUGUUGUUGGUCCAGUUUGGCUUAGUGCCC
UCGGAGAACCCGGCU---GUCCCAGGUGACAUGGAGAAGGAGCUCAACACCGUCAAGUAC
UACCUGUGGUCACUGGAA---GUCUGCUACAUCUGCUCGCUGGUGCUGUGC---UGCCUG
CUGACCUGCGCCAUGCUCCUGAGGACG------------CUGGUGAUGCACAGGAACAAC
CUGAAGGCACUCUACCAAGGGGCUGUGCUGGAUGUUUUCUACAAAGCACAUAUCCUCCGC
CCGUCCCGACAAGCCAUCGUCUGCUGGAUGAGCUUUGCCAGCUUCCAGACGGCUUUUGCC
UGCCUGGGU------CUCCUCAUCCAGCAAGUGAUUUUCUUCAUCUGCUUGGUGGGGCUU
ACCUUCCUCUUCAUCAUCCCGCUCCAGUCUGGCACAAACACGCACCUCUUCAAAAUCAUU
CAGAACAUGUGGCCC---UUCUGGUUGACCCUGGUUGUUGCCGUCAUUGUGCAAAAUUUG
GCAGCUCACUACCAAUUCCUGGAGCAGCAUCCCCUCCGGAAGGAGCUCACCAAC------
---------------AGGCGAGCUCUCUACAUAGUCACCUACCUGCUCUUCCCCAUCAAC
AUCCUGGUGGGUGUUUUGGCUGGGGUGUGGAGGAUGGUCAUUUCUGGCCUUUAUAAUGCC
AUCCACUUCUGCCAGCUGGACAUCAGUCUGGCCCCGCCAUAUGCAUUUACCAUGGGCUGU
GUUCCCCCAGGCUACCACACUUACUGCCACUAUCUGAAAAUCGAGGUCAGCCAGUCCCAC
CCGGUGAUGAAAGCUUUUUGCUUG---CUGCUUCUCCAGCUGGCCAGG------------
---------------CCAGAGGGGCCACCGGGGCUCCGGGCAAGCAACGUGGAAGAA---
---------------GGCAUCCAGCUGAUGCAGCCCAAGAAGACUCCUCCAAGCAGAGCC
AGG---------UUCAAGCAGAGCCGAGCCCGCUGGUGGCUGGCCUACACACUCCUCAAC
AACCCCUCGCUGACUGCUUGCCGGAAAACUGCCCUCUCCAACCCC---------ACAGCC
AAUGGCACCCAGCUCAGCCCCCCCAAGCCC------------------------------
------------------------------------------------------------
------
>Columba_livia 
------------------------------------------------------------
------------------------------------------------------------
------------------------------------------------------------
------------------------------------------------------------
------------------AUGACCACCAACGGCUCCGCUGGGCUACAGGAUGCUCUGCUG
GACCAGGGCUUUGGUGGCACCGAGGACCUCGUUUCUGACUGGUACAUCUACGAAACCAUG
GAGCCGGCAGUGCAGCAGGAUGACAUGUUUCCCAAU---GCAAUCCCAGACUGCGACCCC
ACCAUUUCUCCUCGACUGUACCACAUCUGCAUGGCACCCAUCUCU------CUGGCUGUG
CUCAUGGGCUUGUCCUUGCUGGUGAAACGCAGGCGUCUCCACCAGAGCUGCUGGAAUGGC
GUCCCAGGACUGCUCAGCCCG---------------------------------------
---------------------------------------GCCAACUUUCUGGAGGAGGAA
GGCAACCGCGGGCUGGUGGCUGCGGUGUUCGGCAUCUUGUUCUCCUCUCUGUGCGUGCUG
GUCCUGGACAGGGACCCUCUGCCGCUCAUCACCCAGUCC---------------------
------------------------------------------------------------
------------------------------------------------------------
---------------------------------------------UCCCAAAGCACCCGG
GAGUACUGGAAGAUCCUGGCUUUACUCUACUACCCUGCCUUCUACUACCCUCUAGUUGCC
UGUGCCACUGUCCGACACAGGCUCAGCUACCUCCUUGGCUGCCUGCUGUCCUGGUGCCAC
UGCCUGGUCCACAUCUGGCAGAAGGUGGAUUGUCCCCAGUCGCCAAAGAUAUACAGGUAC
UACUCCACGCUCUCUUACAUCCCCAUCAUCCUCUGCCUUGUGCUGUUA------------
------------------------------------------------------------
------------------------------------------------------------
---------AGCCUUUGGUAUCCAGCCCUGCUCAUCAGGAGCUUCACCGCC---------
------------------------------------------------------------
CAGGAGGAUACCUUGGAGAAGGAG---------GUUCCGGGGAGAGGUUAUUACAAGAAG
UACCUAAAGGCUGUGCUGUCC---AAACGCCCGCAGAAGGGG---AGCUCCACAAAGCUA
GACGAGAGCCUCCUCUCAAGGGUCCAGGCGUAUUUACGCUCCUAUAUCUACACUCCGGAG
GAA---------GGUUUCCAGAUCCCGCUGAAGCUCGUCCUGUCCAUCACGACGGCCGUG
AUCGCCGUCUACCAGGUCGCCCUGCUGCUCCUGGUCGCCGUCGUCCCCACCAUCCAGAUU
GUGAGGGCAGGAAUGACAAAGGACAUUGUGGUCUUGUUGGUGCAGUUUGGUCUGGUGCCC
UCGGAGAACCCAGCU---GUCCCAGGGGACAUGGAGAAGGAGCUCAAUACUGUCAAGUAC
UACCUGUGGUCACUGGAA---GUCUGCUACAUCAGCUCGCUGGUGCUGUGC---UGCCUG
CUGACCUGCGCCAUGCUGCUGCGGACG------------CUGGCCAUGCACAGGACCAAC
CUGAAGGCGCUUUACCAAGGGGCCGUGCUGGAUGUUUUCUACAAAGCCCACAUCCUCCGC
CCAUCCCGACGAGCCAUCGUCUGCUGGAUGAGCUUCGCCAGCUUCCAGACGGCUUUUGCC
UGCCUGGGU------CUCCUCAUCCAACAAGUGAUUUUCUUCAUCUGCUCGGUGGGGUUC
ACCUUCCUCAUUGUCAUCCCGCUUCAGUCUGGCACGAACACGCACCUCUUUAAAAUCAUC
CGUAACAUGUGGCCC---UUCUGGUUGACCUUGGUGCUUGCUGUCAUUGUGCAGAAUUUG
GCAGCUCAUUACCAGUUCCUGGAGCAGCAUCCCCUCCGAAAGGAGCUCACCAAC------
---------------AGGCGAGCUCUCUACAUCGUCACUUACCUACUCUUCCCCAUCAAC
GUCCUGGUGGGUGUCCUGGCUGGGGUGUGGAGGAUGGUCAUCUCUGGCCUUUGC------
------------------------------------------------------------
------------UACCACACGUACUGCCACUAUCUGAAAAUCGAGGUCAGCCAGUCCCAC
CCGGUGAUGAAAGCUUUCUGCUUG---CUGCUCCUCCAGCCAGCCGGG------------
---------------CCCGAGGGAACACGGGGGCUUCGGGCUGGUGGCGUGGAAGAA---
---------------GGCAUCCAGCUGAUGCAGCCCAAGAAGGCGCCACCCAGCAGAGCC
AGG---------UUUAAGCAGAGCCGAGCCCGCUGGUGGCUCGCUUACACCCUGCUCAAC
AACCCCUCGCUGACGGCUUGCCGGAAAACCGCCCUCUCCGACCCC---------ACGGCC
AACGGCACCCAGCUCAGCCCCCCCAAACCC------------------------------
------------------------------------------------------------
------
>Geospiza_fortis 
------------------------------------------------------------
------------------------------------------------------------
------------------------------------------------------------
------------------------------------------------------------
------------------AUGGCCCCCAAUGGCUCUGUGGGAUUUCGGGAUUCACCCGUG
GAGCCGGGAAUUUUCCUGGAUGAGGAUUUAGGAUCCGACUGGUACAUCUACGAAUCCACA
GAGUCU---GCGCCCCACGAUGACCUUUUUCCUGAC---GCCGUCCCGGAAUGCCACCCC
ACAAUCUCUCCGCAGAUGUACCACACCGUCAUGGCUCCCAUUUCU------CUGGCCCUG
AUCCUGGCCUUGUCGUUCCUGGUCAAGCGCCGCCGGCUCCACCUGAGCUGCUGGAACGGC
GUCCCGGGAUUGCUCAGCCCC---------------------------------------
---------------------------------------GGGAACCUGCUGGAGCAGGAC
GGGCACCGCGCCGUGGCCGCAGCG------------------------------------
------------------------------------------------------------
------------------------------------------------------------
------------------------------------------------------------
------------------------------------------------------------
---UUCUGGAAGGUUCUGGCCCUGCUCUAUUUCCCGGCGCUGUCCUCGCCCCUGCUGGCC
UGCGCCGGCCCCCGGCACCGAUCA------------------------------------
------------------------------------------------------CGAUUG
GUGUUGAACCUGAUUGGGAUCGGGAUCGGGAUCGGGAUCAGGUUUGGG------------
------------------------------------------------------------
AUCGGGAUCAGG---------AUCGGGAUUGGGAUUGGGAUCGGGAUUGGGAUCAUCGGG
AUCGGGAUGACAUCGGGCAAAUCCGCAAUUGGGAUCAGG---AUCAGG------------
------------------------------------------------------------
AUUGAGAGCCUGAUUGGGAUUGGG---------AUUUCUGGGAAAAGCUAUUACAGGAAG
UACCUCAAGGCCCUGCUGUCC---AAGCGGGACCGGAAAGGG---AGCUCCCUCAAGAUG
GAUGAGAGCCUCAGCUCCCGGAUCCGCUCCUACCUGCUGUCCUACAUCUACAUUCCCGAG
GAA---------GGGUUCCGGAUCCCGCUGAAGCUGGUGGCGUCUGUCACUGUGGCCGUC
GUCGCCGUCUACCAGGUGGCCGUGCUGCUGCUGGUGGCCGUGGUGCCCCCGCUGCGCAUC
GUGCGGGCGGGGAUGAGCAAGGACGUGGUGGUGCUGCUGGUGCAGUUCGGGCUGGUGCCC
UCGCGGGGCGCGGCC---GCGCCCGGGGACCUGGAGCAGGAGCUGCGCACGGCCCAGCAC
UUCCUGUGGGCGCUGGAA---GUGUGCUACAUCUGCUCGCUGGUGCUGUGC---UGCCUG
CUCACCUGCGCCAUGCUGCUCAGGAGC------------CUGGCCAUGCACAGGUCCAAC
CUGCGGGCGCUGUACCAGGGCGCCGUGCUGGACGUGUUUUCCAAGGCCCACAUCCUGAGG
CCUUCCCGGGAAUCCCUCGUCUGCUGGAUGGCCUUCUCCAGCUUCCAGGCGGCCUUUGCC
UGCCUGGGU------CUCCUGAUCCAGCAGGUGAUUUUCUUCCUCUGCUUCGUGGCCUUC
ACCUUCCUGGUGGUGAUUCCGCUCCAGCUCGGCACCAGCUCCCCGCUCUUCGGGAUCAUC
CGGAACAUGUGGCCC---UUCUGGCUGACCCUGGUGGUGGCCGUGCUCCUGCAGCAUCUC
CUGGCCCAUUCCCAGUUCCUGGAGCAGCAUUCCCUGCAGAAGGAGAUCACCAAC------
---------------AGGCGCGCGCUGUACAUCGUCACCUUCCUGCUCUUCCCCACCAAU
GUCCUGGUGGGCGCCAUGGCCGCGGUGUGGCGCGUGGUCAUCUCCGGCCUCUACAACACU
GUCCACCUCUGCCGGCUGGACAUCAGC---------CUGCUGCACCGUGGCGUGGAGACC
UUUGACCCAGGGUACCGCACCUACUGCCACUACCUGAGGGUGGAGGUCAGCCAGUGCCAC
CCGCUGCUGAAGGCCUUCUGCUUC---CUGCUGCUCCAGCCUGGCCGG------------
---------------CCCGAGCCGCCCGCACCGCCCUGCGACACCCAGCUGGAGGAA---
---------------GGUGCCCAGCUGAUCCACCCCAAGCCCCUGGCUCCGGGCAGAGCG
CGG---------AGCCGGCGGAUCCGGGCGCGCUGGUGGGUGGCCUACACGCUCCUGCAC
AACCCCUCGCUGACCGCUUCCCGAAAAACCGCGCUGGCCGAUCCC---------GCGGCC
AACGGCGCCCAGCUCGGCGUUCCCAGGCCC------------------------------
------------------------------------------------------------
------
>Falco_peregrinus 
------------------------------------------------------------
------------------------------------------------------------
------------------------------------------------------------
------------------------------------------------------------
------------------AUGGCAGCCAACGGCUCUGCUGGGAUGCAUGAGGCUCUGCUG
GACAAUGGCUUUGCUGACUCAGAAGACCUCGUUUCUGACUGGUACAUCUAUGAAACCAUG
GACCCGGCCAUGCCACAGGAUGACAUGUUUCCCAGC---ACAAUCCCAGACUGCGACCCC
ACCAUUUCUCCCAGACUGUAUCACAUCUGCAUGGCACCCGUCUCC------CUGGCUGUG
CUCGUGGGCUUGUCCUUGCUGGUGAAACGCAGACGUCUCCACCAAAGCUGCUGGAAUGGU
GUCCCAGGACUUCUCAGCCCA---------------------------------------
---------------------------------------GCCAACUUUCUGGAGGAGGAA
GGCAACCAAGGGCUGGUGGCCGCGGUGUUCGGCAUCCUGUUCUCCUCCCUGUGCGUGCUG
GUCUUGGACAGGGAUCCUCUGCCGCUCAUCACCUACUCC---------------------
------------------------------------------------------------
------------------------------------------------------------
---------------------------------------------UCUCAGAGCACCCGG
GAGUACUGGAAGAUCCUGGCUUUGCUAUACUACCCAGCCUUCUACUAUCCCCUGAUCGCC
UGUGCCACCGUCCGGCACAGGGUCAGCUACCUCAUGGGCUGCCUGCUCUCCUGGUGCCAC
UGCGUGGUCCACAUCUGGCAGAAGGUGGAUUGUCCCCAGUCACCGAAGAUAUACAGGUAC
UACUCCACACUCUCUUACGUCCCCAUCAUCCUCUGCCUUGUGCUCUUA------------
------------------------------------------------------------
------------------------------------------------------------
---------AGCCUUUGGUAUCCAUCCCUGCUCAUCAGGAGCUUCACCGGG---------
------------------------------------------------------------
CAGGAGGAGACCUUGGAUAAGGAG---------GUUACAGGGAGAGGUUAUUAUAAGAAG
UACCUAAAGGCUGUCCUGUCC---AAACGCCCUCAGAAGGGG---AGCUCCUCGAAGAUA
GAAGAGAGCCUCCUAUCAAGGGUCCAGACAUAUUUACGCUCCUACAUCUACACUCCUGAG
GAA---------GGUUUCCGGAUCCCGCUAAAGCUCGUCCUGUCCAUAACCACAGCCGUG
AUUGCUGUCUACCAGGUUGCCCUGCUGCUCCUGGUAGCUGUUGUCCCCACCAUCCAGAUU
GUGCGGGCGGGAAUGACGAAGGACAUCGUCGUGUUGUUGGUCCAGUUUGGCUUAGUGCCC
UCGGAGAACCCGGCU---GUCCCAGGUGACAUGGAGAAGGAGCUCAACACCGUCAAGUAC
UACCUGUGGUCACUGGAA---GUCUGCUACAUCUGCUCGCUGGUGCUGUGC---UGCCUG
CUGACCUGCGCCAUGCUCCUGAGGACG------------CUGGUGAUGCACAGGAACAAC
CUGAAGGCACUCUACCAAGGGGCUGUGCUGGAUGUUUUCUACAAAGCACAUAUCCUCCGC
CCGUCCCGACAAGCCAUCGUCUGCUGGAUGAGCUUUGCCAGCUUCCAGACGGCUUUUGCC
UGCCUGGGU------CUCCUCAUCCAGCAAGUGAUUUUCUUCAUCUGCUUGGUGGGGCUU
ACCUUCCUCUUCAUCAUCCCGCUCCAGUCUGGCACAAACACGCACCUCUUCAAAAUCAUU
CAGAACAUGUGGCCC---UUCUGGUUGACCCUGGUUGUUGCCGUCAUUGUGCAAAAUUUG
GCAGCUCACUACCAAUUCCUGGAGCAGCAUCCCCUCCGGAAGGAGCUCACCAAC------
---------------AGGCGAGCUCUCUACAUAGUCACCUACCUGCUCUUCCCCAUCAAC
AUCCUGGUGGGCGUUUUGGCUGGGGUGUGGAGGAUGGUCAUUUCUGGCCUUUAUAAUGCC
AUCCACUUCUGCCAGCU???????---------??????CUGAACCGUGGCGUGGAGACC
UUCGACCCAGGCUACCACACUUACUGCCACUAUCUGAAAAUCGAGGUCAGCCAGUCCCAC
CCGGUGAUGAAAGCUUUUUGCUUG---CUGCUUCUCCAGCUGGCCAGG------------
---------------CCAGAGGGGCCACCGGGGCUCCGGGCAAGCAACGUGGAAGAA---
---------------GGCAUCCAGCUGAUGCAGCCCAAGAAGACUCCUCCAAGCAGAGCC
AGG---------UUCAAGCAGAGCCGAGCCCGCUGGUGGCUGGCCUACACACUCCUCAAC
AACCCCUCGCUGACUGCUUGCCGGAAAACUGCCCUCUCCAACCCC---------ACAGCC
AAUGGCACCCAGCUCAGCCCCCCCAAGCCC------------------------------
------------------------------------------------------------
------
>Melopsittacus_undulatus 
------------------------------------------------------------
------------------------------------------------------------
------------------------------------------------------------
------------------------------------------------------------
------------------AUGGCAACCAACAGCUCUGGUGGGAUGCAGGAUGCUCAUCUG
GACAGCAGCUUGGCCAGCACUGAUGACCUCGCUUCUGACUGGUAUAUCUAUGAAACCAUG
GAACCAGCCGUGCCGCAGGAUGACAUAUUUCCCAGU---GUAAUCCCAGACUGUGACCCC
ACCAUUUCUCCCAGACUGUAUCACAUCUGCAUGGCACCCAUCUCC------CUGGCUGUG
CUCCUGGGCUUGUCCUUGCUGGUGAAGCGCAGGUGUCUCCACCGGAGCUGCUGGAAUGGU
GUCCCAGGACUGCUCAGCCCA---------------------------------------
---------------------------------------GCCAACUUCCUGGAGGAGGAA
GGCAACCGCGGGCUGGUGGCUGCAGUGUUCGGCAUCCUCUUCUCCUCCCUGUGCGUGCUG
GUCUUGGACACUGACCCUCUGCCGCUCAUCACCCACUCC---------------------
------------------------------------------------------------
------------------------------------------------------------
---------------------------------------------UCCCAGAGCACACGG
GAGUACUGGAAGAUCCUGGCUUUGCUUUACUACCCUGCCUUCUACUACCCCCUGAUGGCC
UGUGCCACUGUCCGGCACAAGGCCAGCUACCUCAUGGGCUGCCUGCUCUCCUGGUGCCAC
UGUGUGGUCCACAUCUGGCAGAAGGUGGAUUGUCCCCAGUCACCAAAGAUAUACAGGUAC
UACUCCACACUCUCUUACAUCCCCAUCAUCCUCUGCCUUGUGCUCUUA------------
------------------------------------------------------------
------------------------------------------------------------
---------AGCCUUUGGUAUCCAGCCCUGCUCAUCAAGAGCUUCACCGGG---------
------------------------------------------------------------
CAGAAAGAGACCUUGGAUAAGGAG---------GUGCCUGGAGGAGGUUAUUACAAGAAG
UACCUGAAAGCUGUCCUGUCC---AAACGCCCUCCCAAGGGG---AGCUCCGCAAAGCUU
GAGGAGAGCCUCCUGUCCAGGCUGCAGAUGUACUUACGCUCCUACAUCUACGCUCCCGAG
GAA---------GGUUUCAGGAUCCCGUUGAAGCUCAUCCUGUCCAUAACCACAGCCAUG
AUCGCUGUCUACCAGGUCGCCCUCCUGCUCCUGGUAGCCGUCAUCCCCACCAUCCAGAUC
AUCCGGGCAGGAAUGACGAAGGACAUUGUGGUGCUGUUGGUCCAGUUUGGCUUGGUGCCC
UCGGAGAGCCCUGCU---GUCCCCGGUGACAUGGAGAAGGAGCUCAGGACUGUCAAGUAC
UACCUGUGGUCACUGGAA---GUGUGCUACAUCUGCUCGCUGGUGCUGUGC---UGCCUG
CUGACCUGCACCAUGCUCCUGAGGACG------------CUGGUGAUGCACAGGAGCAAC
CUGAAGGCUCUCUACCAAGGAGCAGUGCUGGAUGUCUUCUACAAAGCCCAUAUCCUCCGC
CCAUCCCGACAAGCCAUCGUCUGCUGGAUGAGCUUUGCCAGCUUCCAGACAGCUUUCGCC
UGCCUGGGU------CUCCUCAUCCAGCAAGUGAUCUUCUUCAUCUGCUCUGUGGGGUUC
ACCUUCCUCUUCGUCAUCCCCCUCCAGUCGGGCACUGACAGUUACCUCUUCAGGAUCAUU
CAGAACAUGUGGCCC---UUCUGGUUGACCCUGGUGGUUGCUGUCAUCGUGCAGAACCUG
GCAGCUCACUACCAGUUCCUGGAGCAGCAUCCCCUCCGGAAGGAGCUCACCAAC------
---------------AGGCGAGCUCUGUACAUAGCCACCUACCUGCUCUUCCCCAUCAAC
GUGCUGGUGGGCGUCCUGGCUGGGCUCUGGAGGAUGCUCAUAUCCGGCCUUUAUAACUCC
AUCCAUUUCUGCCAGUUGGACAUCAGC---------CUGCUGAACCGGGGUGUGGAGACC
UUUGACCCAGGCUACCACACUUACUGCCACUAUCUGAAGAUUGAGGUCAGCCAGUCCCAC
CCGGUGAUGAAAGCCUUCUGCUUG---CUGCUUCUCCAGCUGGCCAGG------------
---------------CCCGAGGGGCCAUCGGGGCUCCGGGCCAGCAAUGUGGAAGAA---
---------------GGCAUCCAGCUGAUGCAGCACAAGCAGGCGCCUCUGAGCAGAGCC
CGG---------UUCAAGCAGAGCCGAGCCCGCUGGUGGUUGGCUUACACCCUCCUCCAC
AACCCCUCGCUGACUGCCUACAGGAAAACCGCCCUCUGCGACCCC---------ACAGCC
AACGGCACCCAGCUCAGCACCCCCGAGCCC------------------------------
------------------------------------------------------------
------
>Ficedula_albicollis 
------------------------------------------------------------
------------------------------------------------------------
------------------------------------------------------------
------------------------------------------------------------
------------------AUGGCCUCCAACGGCUCCGCUGGAAUUCGGGAUUCCCCCCUG
GAACCGGGAAUUUUCCUGGAUGAGGAUCUGGGAUCCGACUGGUACAUCUACGAAUCCACG
GAAUCC---ACACCCCAGGAUGACCUUUUUCCCGAA---GCGAUCCCGGAAUGCCACCCC
ACAAUUUCCCCCCGGAUGUACCACACCAUCAUGGCUCCCAUUUCC------CUGGCCGUG
AUCCUGGCCUUGUCCUUCCUGGUCAAGCGCCGCCGGCUUUACCGGAACUGCUGGAACGGU
GUCCCAGGAUUGCUCAGCCCC---------------------------------------
---------------------------------------GGGAAUUUCCUGGAAGAGGAC
GGGCACCGGGGCCUGGCCGCCGCCGUGUUCGGGAUCCUGUUCUCGUCGCUGUGCCAGCUG
GUGCUGGACAAGCCCCCGCUGCCACUCGCGGCCCCGUCGUCCCCCAGCGCCCGCGCUCGG
AAUUCCCAAACCCCGCUGAUCCGCGCCGGGACUCCUUGCAGCCCCGGGAAUUUCCUGGAA
GAGGACGGGCACCGGGGCCUGGCCGCCGCCGUGUUCGGGAUCCUGUUCUCGUCGCUGUGC
CAGCUGGUGCUGGACAAGGACCCGCUGCCACUCGCGGCCCCGUCGUCCCCCAGCGCCCGC
GAGUUCUGGAAGAUCCUGGCCCUGUUCUACUACCCGGUGUUCUACUCGCCCCUGCUGGCC
UGCACUGGCCCCCGGCACCGCCUGGGCUACGGGGCCGGCGUGCUGCUGGCCUGGGCUCAC
UGCGCCGCACACCUGGGCCAUCGCCUACAGUGUCCCCUGGCCCCCAAGAUCCACAGGCUG
UACUCCCUGCUGUCCCAUGUCCCCAUCCUGCUGUCCCUGUCCCUGCUGAGUGCCUGGUAC
CCGGCGCUGCUCGUGCGCAGCCUGCGCCGCGGGGACAGCUCGGAGACGGAGGUACGGACA
CCGGGAAUUCGGGAUCGUCUGGUGGGAACAGGAAUGGGAAUGGGAUUGGGAUUGGAAACC
AGAAAAGGGAGUGCCUGGUACCCGGCGCUGCUCGUGCGCAGCCUGCGCCGCGGGGACAGC
UCGGAGACGGAGAGGGAUUUGGGAAGGGAUUAUUCCCACUUUUCCAUACCGACAUCACAC
AUUCCAUCCAUCCAUUUUUCCCAG---------AUUCCCGGGAAAAGCUAUUACAGAAAG
UACCUCAAGGCUGUGCUGUCC---AAGCGGGGCCGGAAGGAG---AGCUCAGCCAAGAUU
GAGGAGAGCCUCUGGUCCCGGAUCCGCUCCUACCUGCUCUCCUACAUCUACGUUCCCGAG
GAA---------GGAUUCCGGAUCCCGCUGAAGCUGGUGGUGUCCCUCACCGUGGCCGUC
AUCGCCGUCUACCAGGUGGCCCUGCUGCUCCUGGUGGCCGUUGUGCCCACGAUCCAGAUU
GUCCGGGCGGGAAUGACCAAGGACGUGGUGGUGCUGCUGGUCCAGUUCGGGUUGGUGCCC
UCGGACAAUCCGGCC---GUGCCGGGGGACAUGGAGAAGGAGCUCGGCACCGUCCGCCAC
UACCUGUGGUCACUGGAA---GUCUGCUACAUCUGCUCGCUGGCGCUGUGC---UGCCUG
CUCACCUGCGCCAUGCUGCUCAGGAGC------------CUCGGCAUGCACAGGUCCAAC
CUGCGGGCGCUGUACCAGGGCGCGGUGCUGGACGUGUUUUCCAAGGCUCACAUCCUGCGG
CCUUCCCGGGAAGCCGUCGUCUGCUGGAUCGCCUUCUCCAGCUUCCAGGCGGCCUUCGCC
UGCCUGGGU------CUCCUGAUCCAGCAGGUGAUUUUCUUCCUCUGCUCCGUGGCCUUC
ACCUUCCUGGUGGUGAUCCCGCUGCAGGCCGGCACCAGCUCCCCGCUCUUCGGGAUCAUC
CGGAACAUGUGGCCC---UUCUGGCUGACCCUGGUGGUGGCCGUGCUCGUGCAGCAUCUC
CUGGCUCGUUCCCAGUUCCUGGAGCAGCAUUCCCUGCAGAAGGAGCUCACCAAC------
---------------AGGCGCGCCCUGUACAUCGUCACCUUCCUGCUCUUCCCCACCAAC
GUCCUGGUGGGCGUCCUGGCCGGAGUGUGGCGCCUGGUCAUCUCCGGCCUCUACAACGCC
GUCCACCUGUGCCGGCUGGACAUCAGC---------CUGCUGCAGCGCGGCGUGGAGGCC
UUCGACCCAGGGUACCACACCUACUGCCACUACCUGAAGGUGGAGGUCAGCCAGUGCCAC
CCGCUGCUGAAAGCCUUCUGCUUC---CUGCUGCUCCAGCCCGGCCGG------------
---------------GCAGAGCCACCGGCAGCGCCCCGGGACACACACCUGGAGGAA---
---------------GGCCUCCAGCUGAUGCAUCCCAAGCCUCCGGCUCCGGGAAGAGCG
CGG---------AUCCGGCGGAUCCGGGCGCGCUGGUGGGUGGCCUACACCCUCCUGCAC
AACCCCUCGCUGACUGCUUCCCGAAAAACCGCGCUGGCCGAUCCC---------GCUGCC
AACGGCCCCCAGCUCAGCGUCCCCAGGCCC------------------------------
------------------------------------------------------------
------
>Anas_platyrhynchos 
------------------------------------------------------------
------------------------------------------------------------
------------------------------------------------------------
------------------------------------------------------------
---------------------------------------------------AUGCCGCUG
GACGAUGGCUUUGGG------GACGACCUGGUUUCCGACUGGUACAUCUACGAGACUGCA
GAGCCGGCCGUGCCACAGGACAAUGCAUUUCCCAGC---GCAAUCCCAGACUGUGACCCC
ACCAUCUCCCCCAGGCUGUACCACGCCUGCAUGGCGCCCGUCUCC------CUGGCCGUG
CUGCUGGGCUUGUCCUUGCUGGUGAAACGCCGGCGUCUCCGCCGGGGCUGCUGGAACGGC
GUCCCUGGGCUGCUCAGCCCG---------------------------------------
---------------------------------------GCCAACUUUCUGGAGGAGGAG
GGCAACCGCGGGCUGGUGGCCGCGGUGUUUGGCAUCCUCUUCUCCUCCCUGUGCAUCCUG
GUGCUGGACCGUGACCCUCUGCCGCUCGUCCCCAACUCCACGCGUCGCCUU---------
------------------------------------------------------------
------------------------------------------------------------
------------------------------------------UGUUCCCUCGGCUCUACA
GAGUACUGGAAGAUCCUGGCUUUGCUCUACUACCCCGCCUUCUACUGCCCCUUGGCUGCC
UGCGCCACGGUGGGGCACAGGGCCGGCUACCUCGUGGGCUGCCUGCUGUCCUGGUGCCAC
UGCGUGGUGCACAUCUGGCAGAAGGUGGACUGUCCCCAGUCGCCCAAGAUAUACAGGUAC
UACUCCACGCUCUCCUACGUCCCCAUCAUCCUCUGCCUCGUGGUCUUA------------
------------------------------------------------------------
------------------------------------------------------------
---------AGCCUCUGGUACCCAGCCCUGCUGAUCAGGAGCUUCACGGGG---------
------------------------------------------------------------
CACGAGGAGACCUUGGAUAAGGAG---------GUUUCAGGGCGAGGCUACUACAAGAAG
UACCUACGGGCUGUCCUGGCC---AAGCGGCCGAGGAAGGAG---AGCCCCAGCAAGCUA
GAAGAGAGCCUCCUGCACCGGGUCCGGGCGUAUCUGUGCUCCUACAUCUACACUCCCGAG
GAA---------GGUUUCCAGCUCCCGCUGAAGCUCGUCCUGUCCCUAACCACCUCUGGC
ACCGCUGCCCCGCAGGUGGCCCUGCUGCUCCUGGUGGCCUUCGUCCCCACCAUCCAGAUC
GUGCGGGCAGGGAUGACGAAGGACGUGGUGGUGCUGCUGGUCCAGUUCGGGCUGGUGCCC
UCGGAGAACCCGGGC---AUGCCAGGGGACAUGGAGAAGGAGCUCAGCACCGUCAAGCAC
UACCUGUGGUCGCUGGAA---GUGUGCUACGUGUGCUCGCUGGUGCUGUGC---UGCCUG
CUGACCAUGGCCAUGCUGCUGAGGACG------------CUGGUGAUGCACAGGAGCAAC
CUGAAGGCGCUGUACCAAGGGGCCGUGCUCGAUGUCUUCUACAAAGCCCACAUCCUCCGC
CCUUCCCGACAAGCCAUCGUCUGCUGGAUGAGCUUCGCCAGCUUCCAGACGGCUUUUGCC
UGCCUGGGG------CUCCUCAUCCAGCAAGUGAUUUUCUUCAUCUGCUCGGCUGCCUUC
ACCUUCCUCGUCGUCAUCCCGCUGCAGUCGGGCACCAGCACGCACCUCUUCAGGCUGGUG
CAGAACAUGUGGCCC---UUCUGGCUGACCCUGGUGGGUGCCGUCCUGGCGCAGAACCUG
GCGGCUCACUCCCAGUUCCUGCAGCACCAUCCCCUGCGCAAAGAGCUGACCAAC------
---------------AGGCGAGCUCUCUACAUCGUCACCUUCCUGCUCUUCCCCAUCAAC
GUCCUGGUGGGGGUCCUGGCGGGGGUCUGGAGGAUGCUCAUCUCCGCGCUCUACAACGCC
GUGCACUUCUGCCAGCUGGACAUCAGC---------CUGCUCAACCGCGGCGUGGAGACC
UUCGACCCAGGUUACCACGCGUACUGCCACUACCUGAAAACGGAGGUGAGCCAGUCGCAC
CCGCUGAUGCGAGCCUUCUGCCUG---CUGCUCCUCCAGCCGCCCCGG------------
---------------CCACGGGGCACCCCGCAGCCCCAAGCGGGGGAUGUGGAGGAA---
---------------GGAAUACCCAAAGCAGAGCAAGAGGCUUGCUCCUCA------GAA
CAG---------CUGCAGCACAAC------------------------------------
------------------------------------------------------------
------------------------------------------------------------
------------------------------------------------------------
------
>Meleagris_gallopavo 
------------------------------------------------------------
------------------------------------------------------------
------------------------------------------------------------
------------------------------------------------------------
------------------AUGGCAGCCAACAUCUCUGGGGCUGCACACAGCUCGCUGCUG
GAUGACAGCUUUGGG------GAUGACCUGGUGUCCGACUGGUACAUCUAUGAGACAGCA
GAGCCAGCUGCACCGCAGGAUGACAUGUUUCCCAGU---ACCAUCCCAGACUGCAACCCU
ACCGUUUCCCCCAGGCUGUACCACACCUGUAUGGCACCCAUCUCC------CUGGCCGUG
CUGCUGGGCUUGUCCUUGCUGGUGAAACGCAGGCGUCUCCACCGCGACUGCUGGAAUGGC
AUCCCUGGGCUGCUCAGCCCA---------------------------------------
---------------------------------------GCUAACUUCCUGGAGGAGGAA
GGCAACAGAGGGCUGAUGGCCGCGGUGUUUGGCAUCCUCUUCUCCUCACUGUGUGUGCUG
GUGCUGGAUGCCGACCCUCUUCCACUCAUCACCCACUCC---------------------
------------------------------------------------------------
------------------------------------------------------------
---------------------------------------------UCCCAGCACAGCCGG
GAGUACUGGAAGAUCCUGGCUUUGCUCUACUACCCUGCCUUCUACUACCCCUUGGCUGCC
UGUGCCACGGUGGGACACAGGGCCAGCUACCUGCUGGGCUGCCUGCUCUCUUGGUGCCAC
UGUGUGGUCCAUGUCUGGCAGAAGGUGGACUGUCCCCAGUCACCAAAGAUAUAUAGGUAU
UACUCCACACUCUCUUACGUCCCCAUCAUCCUCUGCCUCAUGGUCUUA------------
------------------------------------------------------------
------------------------------------------------------------
---------AGUCUGUGGUAUCCAGCCCUGCUGAUCAGGAGCUUCACAGGA---------
------------------------------------------------------------
AAGGAGGAGACCUCAAACAAGGAG---------GUAAUGAAGGUCUAUGAGAGUAAAAUA
AAAUACAAGCCACUCUUGUCA---CCACCUUCUUCCUCCUGC---AGUACCCCAAAGCUA
GAGGAGAGCUUCCUGUCCCGGCUCCGUGUCUAUCUGUGCUCCUACAUCUACGCUCCAGAG
GAA---------GGUUUCCAGCUCCCGCUGAAGCUUGUUCUGUCCAUGACCACUUCAGUC
AUUGCUGUCUACCAGGUGGCCCUGCUGCUGCUGGUGGCCUUUGUCCCCACCAUCCAAAUC
GUGCGAGCAGGCAUGACAAAGGACGUGGUGGUGCUGCUGGUGCAGUUUGGGCUGGUGCCC
UCAGAGAACCCAGGC---AUGCCGGGGGACAUGGAGAAGGAACUCAGCACCGUCAAGCAC
UACCUGUGGUCGCUGGAA---GUGUGCUAUGUGUGCUCGCUGGUGCUGUGC---UGUCUU
AUGACCCUCGCCAUGCUGCUGAGGACG------------CUGGUGAUGCACAGGAGCAAC
CUGAAGGUACUGUACCAAGGGGCUGUGCUCGAUGUCUUCUACAAAGCCCACAUCCUCCGC
CCAUCCCGACAAGCCGUUGUCUGCUGGAUGAGCUUUGCCAGUUUCCAGACAGCUUUUGCC
UGCCUGGGU------CUCCUCCUCCAGCAAGUGAUUUUCUUCAUCUGCUUUGCUGCCUUC
ACCUUCCUUGUCAUCAUCCCGCUGCAGUCUGGCACAAGCUCAUACCUCUUCAAAAUCGUG
CAGAACAUGUGCCAGGCCUUCUGGCUGACCCUGGUGGUGGCUGUCAUCGUGCAGAACGUG
GCUGCUCAUUACCAGUUCCUGGAGCAGCAUCCCCUGCGGAAAGAGCUGACCAAC------
---------------AGACGAGCUCUGUAUAUCGUCACCUAUCUGCUGUUUCCUAUCAAU
GUGCUGGUGGGAGUCCUGGCAGGGGUCUGGAGGAUGAUUAUUUCUGCCCUCUACAACACC
AUCCACUUCUGCCAGUUGGACAUCAGC---------UUGCUGAACCGUGGUGUGGAGACA
UUUGACCCAGGCUACCACGCAUACUGCCACUACCUGAAGACAGAGGUCAGCCAGUCACAC
CCACUGAUGAGAGCCUUCUGCCUA---CUGCUCCUCCAGCCUGCGAAG------------
---------------CCACAGGGGCCACCUGAGCCCCGGACGGGGGACUUAGAGGAA---
---------------GGCCUCCAGCUGAUGCACACCAAGAAGGCAUCAUCAGGAGGAGGC
CGA---------UUGAAACGGAGCCGGGCACGCUGGUGGUUGGCCUACACCCUCCUCAAC
AACCCCUCGCUGAUGGCCUGCAGAAAAACUGCCCUCUGCGAUCCC---------ACAGCC
AACGGAGCCCAGCUCAGCCCUCCCAAGCCC------------------------------
------------------------------------------------------------
------
>Alligator_mississippiensis 
------------------------------------------------------------
------------------------------------------------------------
------------------------------------------------------------
------------------------------------------------------------
------------------------------------------------------------
------------------------------------------------------------
------------------------------------------------------------
------------------------------AUGGCUCCCAUAUCG------CUGGCUAUA
UUAAUAGGCCUAUCCUUUCUGGUGAAACGAAAGAAGCUCUGUAAAGGCUGUUGGAGUGGA
GCACCUGGACUGCUGAGCCCU---------------------------------------
---------------------------------------GUGAAUUUCUUGGAGGAAGAG
GGAAACCAAGGGCUGGUGGUUGCAGUGUUUGGAAUCCUCUUCUCCUCUCUCUGUGUUUUG
GUGUUGGAUAAGGACCCCCUGCCUUUCAUCCCCGACUCC---------------------
------------------------------------------------------------
------------------------------------------------------------
---------------------------------------------UCUCAGCACAAUCGA
GAGUACUGGAAGAUCAUGGCUUUGCUCUAUUACCCUGCCUUCUACUAUCCUUUAAUUGCA
UGUGCCACAGUCCGGCACAGAGCUGGGUACCUCAUGGGCUGCUUGCUCUCCUGGUGCCAC
UGUGUGGUCCAUAUUUGGCAGAAAGUGGAUUGCCCUCAGUCAUCCAAGAUCUACAAGUAU
UAUUCCCUGCUGUCUUAUGUCCCUGUUAUCUUCUGCCUUGUGGUCCUG------------
------------------------------------------------------------
------------------------------------------------------------
---------AGCCUUUGGUAUCCACUGCUGCUCAUCAGGAGUUUUGCA------------
------------------------------------------------------------
AAGGAGAGAAAUGCUGCUACAGAG---------CUGGCAGGGAGUGGGUAUUAUAAGAGA
UACCUGAAGAAUAUCCUGGCC---AAAAAACCACAAAGGAAA---AGCUCUGGUAAAGUC
AAAGCAAGUCUCCUGUCAAAGGUCCAGGCAUAUUUGUACUCUUAUAUCUAUACCCCCCAG
GAA---------GGUUUCCAGAUCCCACUGAAGCUGGUUCUCUCUGUUACCAUGGCUGUC
AUUGCUGUUUAUCAGGUGGCUGUGCUGCUCCUGGUGACCUUCAUCCCUACCAUUCAGAUA
GUGAGGGCUGGCAUGACAAAGGAUGUCACUGUUCUGCUGGUUCAGUUUGGUGUUGUCCCC
UCAGAGAAUGCAGGUGGCAUCCCAGGAGACAUGGAGAAAGAGCUGGAGACUAUCAAACAC
UACCUCUGGUCACUGGAG---GUGUGCUAUGUCUGCUCCUUGGUCAUCUGC---UUCCUG
CUGACUUUUGCCAUGCUGAUGAGAUCC------------CUGGUGAUGCACAGGAACAAU
CUGAAGGCUCUGUACCGAGGGGCUGUCUUGGAUGUCUUCUAUCCUGCCCAGACGCUCCGC
CCUUCUCAACAGGCCGUCUUCUGCUGGAUGAGCUUUGCCAGCUUCCAGGCUGCAUUUGCC
UGCUUGGGU------CUCAUCCUUCAGCAAGUGAUCUUCUUCAUCUGCACUGCGGGAUUC
ACUUUCCUUGUUGUCAUUCCUUUGCAGUCUGGUACACACAUGCAUCUUUUUAAGAUCCUG
CAAAACAUGUGGCCC---UUCUGUCUGAUGCUGGUGGUUGCUGUCAUUGUGCAGAACCUG
GCUGCUCACUUUUGCUUCCUUGAAAAAUGCCACCUGCAGAAGGAGCUGACCAAC------
---------------AGGCGAGCCCUCUACAUCUUGACCUACCUGCUCUUCCCAAUCAAU
GUCCUGGCAGGAAUCGUGGCUGGAAUUUGGAGAAUGGUCAUUUCAGGGCUUUACAAUGCC
AUCCACUUCUGCCAGCUGGACAUCAGC---------CUACUGAACCGGGCCAUCGAGGUC
UUUGAUCCUGGCUACCGCACUUACUGUCAUUACUUGAAAAUUGAGGUCAGCCAAUCGCAC
CCGGUGAUGAAAGCCUUUUGCUUC---CUACUCCUCCAAUUACCCAGC------------
---------------CCCAAAGGGCAGACUAGAAUUGAACCAACUGAUGUGGAAGAA---
---------------GGGAUCCAGCUGAUACACACCAAGAAGGUGACUUCAAGGCAGUCC
CAA---------UCCAAGCAGACCCGAGCCCGGUGGUGGCUGGCUUACACCCUCCUCAAC
AACCCCUCACUGUCAGCUUGCCGAAAGGCUGUUCUUUCUGAUCCC---------ACCGCC
AAUGGGACCAAGAUGAGCCCUAUGAAGCUC------------------------------
------------------------------------------------------------
------
>Alligator_sinensis 
------------------------------------------------------------
------------------------------------------------------------
------------------------------------------------------------
------------------------------------------------------------
------------------AUGGCAAAUAAUAGUUCCCUGGCCAGCCAGGACUCCUUCGCU
UAUGAUGACUUCUCC---------------AGCAAUGACUGGUACAUAUAUGAGCCCAUU
GAUUCUUCGGGGCCGCAAGAAGAUAAGCUUGCUAGU---GCUGUCGCAGACUGCAGUCCU
ACCAUCCCUUCCAGCCUGUACCACAUCUGCAUGGCUCCCAUAUCG------CUGGCUAUA
UUAAUAGGCCUGUCCUUUCUGGUGAAACGAAAGAAGCUCUGUAAAGGCUGUUGGAGUGGA
GCACCUGGACUGCUGAGCCCU---------------------------------------
---------------------------------------GUGAAUUUCUUGGAGGAAGAA
GGAAACCAAGGGCUGGUGGUUGCAGUGUUUGGAAUCCUCUUCUCCUCUCUCUGUGUUUUG
GUGUUGGAUAAGGACCCCCUGCCUUUCAUCCCCGACUCC---------------------
------------------------------------------------------------
------------------------------------------------------------
---------------------------------------------UCUCGGCACAAUCGA
GAGUACUGGAAGAUCAUGGCUUUGCUCUAUUACCCUGCCUUCUACUAUCCUUUAAUUGCA
UGUGCCACAGUCCGGCACAGAGCUGGGUACCUCAUGGGCUGCUUGCUCUCCUGGUGCCAC
UGUGUGGUCCAUAUUUGGCAGAAAGUGGAUUGCCCUCAGUCAUCCAAGAUCUACAGGUAU
UAUUCCCUGCUGUCUUAUGUCCCUGUUAUCUUCUGCCUUGUGGUCCUG------------
------------------------------------------------------------
------------------------------------------------------------
---------AGCCUUUGGUAUCCACUGCUGCUCAUCAGGAGUUUUGCA------------
------------------------------------------------------------
AAGGAGAGAAAUGCUGCUACAGAG---------CUGGCAGGGAGUGGGUAUUAUAAGAGA
UACCUGAAGAAUAUCCUGGCC---AAAAAACCACAAAGGAAA---AGCUCUGGUAAAGUC
AAAGCAAGUCUCCUGUCAAAGGUCCAGGCAUAUUUGUACUCUUAUAUCUAUACCCCCCAG
GAA---------GGUUUCCAGAUCCCACUGAAGCUGGUUCUCUCCGUUACCAUGGCCGUC
AUUGCUGUUUAUCAGGUGGCCGUGCUGCUUCUGGUGACCUUCAUCCCUACAAUUCAGAUA
GUGAGGGCUGGCAUGACAAAGGAUGUCACUGUUCUGCUGGUUCAGUUUGGUGUUGUCCCC
UCAGAGAAUGCAGGUGGCAUCCCAGGAGACAUGGAGAAGGAGCUGGAGACUAUCAAACAC
UACCUCUGGUCACUGGAG---GUGUGCUAUGUCUGCUCCUUGGUCAUCUCGCCUUCUGAA
UUGGGAUAUCCCUGCUUAUAUAACCCAGAUGCUUCCCUCCUGAGUUCAGCUGUGAACAAU
CUGAAGGCUCUGUACCGAGGGGCUGUCUUGGAUGUCUUCUAUCCUGCCCAGAAGCUCCGC
CCUUCUCAACAGGCCAUCUUCUGCUGGAUGAGCUUUGCCAGCUUCCAGGCUGCAUUUGCC
UGCUUGGGU------CUCAUCCUUCAGCAAGUGAUCUUCUUCAUCUGCACUGCGGGAUUC
ACUUUCCUUGUUGUCAUUCCUUUGCAGUCUGGUACACACAUGCAUCUUUUUAAGAUCCUG
CAAAACAUGUGGCCC---UUCUGUCUGAUGCUGGUGGUUGCUGUCAUUGUGCAGAACCUG
GCUGCUCACUUUUGCUUCCUUGAAAAAUGCUACCUGCAGAAGGAGCUGACCAAC------
---------------AGGCGAGCCCUCUACAUCUUGACCUACCUGCUCUUCCCAAUCAAU
GUCCUGGCAGGAAUCGUGGCUGGAAUUUGGAGAAUGGUCAUUUCAGUGCUUUACAACGCC
AUCCACUUCUGCCAGCUGGACAUCAGC---------CUACUGAACCGGGCCAUCGAGGUC
UUUGAUCCUGGCUACCGCACUUACUGUCAUUACUUGAAAAUUGAGGUCAGCCAAUCGCAC
CCGGUGAUGAAAGCCUUUUGCUUC---CUACUCCUCCAAUUACCCAGC------------
---------------CCCAAAGGGCAGACUAGAAUUGAACCAACUGAUGUGGAAGAA---
---------------GGGAUCCAGCUGAUACACACCAAGAAGGUGACUUCAAGGCAGUCC
CAA---------UCCAAGCAGACCCGAGCCCGGUGGUGGCUGGCUUACACCCUCCUCAAC
AACCCCUCACUGUCAGCUUGCCGAAAGGCUGUUCUUUCUGAUCCC---------ACUGCC
AACGGGACCAAGAUGAGCCCUAUGAAGCUC------------------------------
------------------------------------------------------------
------
>Chelonia_mydas 
------------------------------------------------------------
------------------------------------------------------------
------------------------------------------------------------
------------------------------------------------------------
------------------AUGGCGAACGACAGCUCCUUGGCAGCCCACGGCUCCCUUGCU
UAUGAUGACUUUGCC---------------AGUUCUGAUUGGUACAUGUAUGAAUCCAUG
GAACCCGAGAUGCCACAAGAUGAUAUGUUUCCUAGU---GUUAUCCCAGCCUGCGAUCCC
ACCAUCCCCAACCAUCUUUAUCACACCUGCAUGGCUCCUGUAUCU------CUAGCUGUG
CUGAUAGUCUUGUCUCUGUUGGUGAAACGCAAGAGCCUCUAUAAAUGCUGUUGGAAUGGA
GCACCUGGACUGCUGAGCCCU---------------------------------------
---------------------------------------GUGAAUUUCUUGGAGGCAGAG
GGCCACCAGGGGCUUGUGGCAGCAGUGUUUGGAAUCCUCUUCUCUUCUGUUUGUGUGCUG
GUGCUGGAUACCGACCCCCUGCCUUUCAUUGCCAGCUCC---------------------
------------------------------------------------------------
------------------------------------------------------------
---------------------------------------------UCCCCACGCAGUCGA
GAGUACUGGAAGAUCAUGGCUUUGCUCUAUUACCCUGCCUUCUAUUAUCCUUUAAUUGCA
UGCGCCACAAUCAGACACCGAGCCGGGUACUUCGUAGGCUGCUUGCUCUCCUGGUGCCAC
UGUGUGGUCCAUAUCUGGCAGAAAGUGGACUGCCCUCAGUCAUCCAAGAUUUACAGGUAU
UAUUCCCUGCUAUCUUAUGUUCCUAUUAUCCUCUGCCUCAUAGUCCUG------------
------------------------------------------------------------
------------------------------------------------------------
---------AGCAUUUGGUAUCCAGUACUGCUUGUCAGGAGCUUCACA------------
------------------------------------------------------------
CAGGAGAAACCGACUGCUAGAGAG---------GUUGUAGGGAAUGGCUAUUAUAAUGAA
UACCUGAAGACUAUCCUGGCC---AAAAGAACACACAAAAGA---AGCUCCAGG------
AAAGUAAGUCUCCUCUCGAGGACCCAGAUGUAUUUACGCUCUUACAUCUACACACCCCAG
GAA---------GGGUUCCAGGUUCCUCUGAAGCUGGUUCUCUCUGUAACCACAGCCGUG
AUUGCUGUUUACCAGAUGGCCUUGCUGCUGCUCGUCGUCUUCGUCCCCAACAUUCAGAUA
GUGAGAGCAGGGAUGACGAAGGAAAUCACUGUCCUGCUGGUUCAGUUUGGUAUUGUGCCC
UCAGAGAACCCGGGGAGUGUCCCUGGAGACAUGGAGCGGGAGCUGGACACAGUCAGACAC
UAUCUUUGGUCACUGGAA---GUGUGCUAUGUCUGCUCCCUUGUGCUCUCC---UGCCUG
CUCAUCUUCUCCAUGCUGAUGAGGUCC------------CUGGUGAUGCACAGGGCCAAU
CUGAAGGCUUUGUACCGAGGGGCUGUCCUAGAUGUCUUCUGCCGUGCCCAGAUGCUCUGC
CCUUCCCAACAGGCUCUGGUCUGUUGGAUGAGCUUUGCCAGCUUCCAGACUGCAUUCGCC
UGCUUGGGU------CUCCUCACCCAGCAAGUGAUUUUCUUUGUCUGCACCGUGGGCUUC
ACCUUCCUAGUGGUCAUUCCACUCCAGUCAGGCACAAAUAUGCAUCUGUUUAAAAUCCUG
GAGAACAUGUGGCCG---UUCUGGCUGACGCUGGUGCUUGCUGUGGUCAUGCAGAACUUG
CUUGCUCAUUUCUACUUCCUAGAGAAACACCACCUGCAGAAGGAGCUGACCAAC------
---------------AGGCGAGCCCUCUGCAUCGUGACCUACCUGCUCUUCCCCAUCAAU
GUCCUGGUGGGGGUCCUGGCCGGGGUCUGGAGAAUGUUCAUUUCUGCACUUUACAAUGCU
GUCCAUUUCUGCCAACUGGACCUCAGC---------CUGCUGAAUCGGGGCGUCGAGGCC
UUCGAUCCAGGCUACCGCACUUACUGUCAUUACUUGAAAAUUGAGGUCAGCCAAUCACAC
CCUGUGAUGAAAGCCUUUUGCUUC---UUGCUUCUCCAAGUACCUGGC------------
---------------CCAGAGGGGCAGACAGGACUCAAACCCACUGAUGUGGAAGAA---
---------------GGGAUCCAGCUGAUGCAGCCUGUGAAGGGGCUGCUGAAGGCAUCC
AAG---------UCCAAGCAGACGAGAGCCCGGUGGGGCCUGGCCUACACCCUCCUCAAC
AACCCAUCACUCUUGGCCUGCCGAAAGACUGUGCUCUCCGACCCC---------ACAGCC
AACGGGACCCAGUCUCGCCCUGCCAAGCCC------------------------------
------------------------------------------------------------
------
>Chrysemys_picta_bellii 
------------------------------------------------------------
------------------------------------------------------------
------------------------------------------------------------
------------------------------------------------------------
------------------AUGGCAAACGACAGCUCCUUGGCAGUCCACGGCUCCCUUGCU
UACGAUGACUUUGCC---------------AGUUCUGACUGGUACAUGUAUGAAUCCAUG
GAACCCGAGACGCCACAGGAUGAUAUGCUUCCUAAU---GUUAUCCUAGCCUGCGAUCCC
ACCAUCCCCUACCGUCUUUAUCACACCUGCAUGGCUCCUGUAUCU------CUGGCCGUG
CUGAUAGUCUUGUCUCUGUUGGUGAAACGCAAGAGCCUCUAUAAAAGCUCUUGGAAUGGA
GCACCUGGACUACUGAGCCCU---------------------------------------
---------------------------------------GUGAAUUUCUUGGAGGCGGAG
GGCCAGCAGGGGCUGGUGGCGGCAGUGUUUGGAAUCCUCUUCUCUUCUAUUUGUGUGCUG
GUGCUGGAUAACGACCCCCUGCCUUUCAUUGCCAGCUCC---------------------
------------------------------------------------------------
------------------------------------------------------------
---------------------------------------------UCCCCGCGUAGUCGA
GAGUACUGGAAGAUCAUGGCUUUGCUCUAUUACCCUGCCUUCUAUUAUCCUUUAAUUGCA
UGCGCCACAAUCAGACACCGAGCCGGGUACUUCGUAGGCUGCUUGCUCUCCUGGUGCCAC
UGUCUGGUCCAUAUCUGGCAGAAAGUGGACUGCCCUCAGUCGCCCAAGAUUUACAGGUAU
UAUUCCCUGCUGUCUUAUGUUCCUAUUAUCCUCUGCCUCGUUGUCCUG------------
------------------------------------------------------------
------------------------------------------------------------
---------AGCAUUUGGUAUCCAGUGCUGCUUGUCAGGAGCUUCACA------------
------------------------------------------------------------
CAGGAGAAACCAGCUGCUAGAGAG---------GUUGUAGGGAGUGGCUAUUAUAAUGAA
UACCUGAAGACUAUCCUGGCC---AAAAGAACACACAAAAGA---AGCUCCAGG------
AAAGUAAGUCUCCUCUCAAGGGCCCAGAUGUAUUUACGUUCUUACAUCUACACACCCCAG
GAA---------GGGUUCCAGGUUCCUCUGAAGCUGGUUCUCUCUGUAACCACAGCCGUG
AUUGCUGUUUACCAGGUGGCCUUGCUGCUGCUCGUCGUCUUCAUCCCCAACAUUCAGAUA
GUGAGGGCAGGGAUGACAAAGGAAAUCACUGUCCUGCUGGUUCAGUUUGGUGUCGUGCCC
UCGGAGAACCCGGGCGGUGUCCCUGGAGACAUGGAGCGGGAGCUGGACACAGUCAGAUAC
UAUCUGUGGUCACUGGAA---GUGUGCUAUGUCUGCUCCCUUGUGCUCUCC---UGCCUG
CUCACCUUCUCCAUGCUGAUGAGAUCC------------CUGGUGAUGCACAGGGCCAAU
CUGAAGGCUCUGUACCGAGGGGAUGUCCUAGAUGUCUUCUACCGUGCCCAGAUGCUCUGC
CCUUCCCAACAGGCUCUGGUCUGUUGGAUGAGCUUUGCCAGUUUCCAGACUGCAUUCGCC
UGCUUGGGU------CUCCUCACCCAGCAAGUGAUUUUCUUUGUCUGCACCGUGGGCUUC
ACCUUCCUAGUGGUCAUUCCUCUCCAGUCAGGCACAAAUAUGCAUCUGUUUAAAAUCCUG
GAGAACAUGUGGCCC---UUCUGGCUGACUCUGGUGCUUGCUGUGGUCGUGCAGAACUUG
CUUGCUCAUUUCCACUUCCUAGAGAAACACCACCUGCAGAAGGAGCUGACCAAC------
---------------AGGCGAGCUCUCUGCAUCAUGACCUACCUGCUCUUCCCCGUCAAC
GUCCUGGUGGGGGUCCUGGCCGGGGUCUGGAGAAUGGUCAUUUCUGCACUUUACAACGCU
GUCCAUUUCUGCCAGCUGGACAUCAGC---------CUGCUGAAUCGGGGCGUCGAGGCC
UUUGAUCCAGGUUACCGCACUUACUGUCAUUACUUGAAAAUUGAGGUCAGCCAAUCACAC
CCUGUGAUGAAAGCCUUUUGCUUC---UUGCUUCUCCAAUUAUGUGGC------------
---------------CCAGAGGGGCAGACAGGACUCAAACCCACUGAUGCGGAAGAA---
---------------GGGAUCCAGCUGAUGCAGCCUGUGAAGGGGCUGCUGAAGGCAUCC
AAG---------UCCAAGCAGACGAGAGCCCGGUGGGGGCUGGCUUACACCCUCCUCAAC
AACCCAUCGCUCUUGGCCUGCCGAAAGACUGUUCUCUCCGACCCC---------ACAGCC
AACGGGACCCAGUAUUGCCCUGCCAAGCCC------------------------------
------------------------------------------------------------
------
>Python_bivittatus 
------------------------------------------------------------
------------------------------------------------------------
------------------------------------------------------------
------------------------------------------------------------
---------------------AUGUCUUCACAAGAGCUGUUAAAAGAUGAUUUGGACCUC
AACAGCAACUUGGCUGAU------------GAAGAUAAUUGGUACAUAUACGAACCAAUA
GGAAAC---------CCCAAUGACAUGGCUCCAGAU---GUUAUCCCCGAUUGCCAACUU
ACCAUCCCAUUCGAUCUCUAUCAUUCCUGCAUGGCUCCAAUUUCA------CUAGUCAUA
UUCUUGAUUCUCUCACUGUUGGUGAAAAGGAAGAAACUCUACCCAAAUUGUUGGAAUGGA
GCACCCGGACUGUUGAGCCCU---------------------------------------
---------------------------------------GUGAAUUUCUUGGAAGACGUG
CAGAACAAAGGAUUGGUCAUUGCAGUUUUUGGCAUCCUCUUCUCUUCGUUAUGUGUGCUG
AUGCUGGAUAAUAACCCCCUGCCUUUCAUCUCUGACUCC---------------------
------------------------------------------------------------
------------------------------------------------------------
---------------------------------------------UCAAUACAGAAUCGA
GAGUACUGGAAGAUGCUGGCUUUACUCUAUUAUCCUGCCUUCUACUAUCCCUUACUUGCA
UGUGCUACAGUCCAACACAGAGUUGGAUACCUCCUUGGCUGUCUGCUGUCCUGGUGCCAC
UGUGUGCUCUAUAUCUGGCAGAAGGUGGAAUGUCCUCAAUCACCCAAGAUUUAUAGAUAC
UAUUCCCUGCUUUCUUACCUUCCUAUCAUUCUGUGCCUUGCCGUGCUG------------
------------------------------------------------------------
------------------------------------------------------------
---------AGCCUUUGGUAUCCUAUGAAACUGGUCGAGAGCUUCAGAGAGAAC------
------------------------------------------------------------
---ACCAAGAUGGUGGCGGAAAAG---------AUUCCAGGGAGUAGCUAUUAUCAAGAG
UAUCUGAAGUGUAUCCUGGCU---AAAAGAACACCAAAGAAA---AGCACCAGUCGAGCG
AAGCCCAGCUGGCUUUCAAGCCUCCAAUCUUACCUGCGUUCAUUUGUAUACACACCCCAG
GAA---------GGCUUCCAGAUCCCACUGAAGCUGGCCCUCUCUCUAGCCAUGGCUGUG
AUAGCUGUCUACCAGGUGGCUCUUCUUCUGCUUGCAUCAUUCAUCCCCAACAUCCAGAUC
AUAAGAUCUGGGAUGACAAAAGAAAUGACAGCCCUCUUUGUCCAGUUUGGCAUAAUCCCC
UCCGAAAAACCUGCCAAUAUCCCCGGAGAC------AAAGAGGUGGCAACAGCUAAGCAC
UACAUCUGGUCACUGGAA---GUGUGCUUCAUCUCUUCCCUGGUCUUCUCC---UGCCUG
UUGACCUUCUGCAUGUUAAUGAAGUCC------------CUGAGAAACCACAGGACUAAU
CUCCAGUGUCUCUACCGAGGGGCGGUUAAAAAUGUUUUUUAUCGUUCCUGUAAACUCCAG
CCUUCCCAGCAGUCUCUCAUAUGCUGGAUGUAUUUUGCGGGUUUCCAGAUAUCCUUUGCC
UGCCUAGCU------CUGCUCAUCCAACACGUUGUCUUCUUCAUUUGCAUCGUGAGUUUC
ACUUUCCUGAUAGCUGUCCCACUGCAGUCAGGCACCAAUAUGCAUCUUUUCAAAAUUGUG
GCGAACAUGUGGCCC---UUCUGGUUGACCUUGGGAGUUUCAGUGAUUGCCCAGAACCUG
CUGGCUCAUUACUACUUUCUGGAGCGGGACCAUCUUCCCAGAGAGCUGACCAAC------
---------------AGGCGAGCCCUUUACGUUGUGACAUACAUGUUUUUCCCAAUCAAC
GUGCUCCUGGGGUUAUUGGCAGGGGUCUGGAGAAUGGUGGUGUCUGUGCUUUAUAACAUC
CUUCAUUUCUGCCAGCUGGAUGGGAGU---------CUCCUGAGCCGUGGUGUCGAGGGC
UUUGAUCCAGGCUACCGUACUUAUUGCCAUUAUUUGAAAAUUGAGGUCAGCCAAUCGCAC
CCAGUAAUGAGAGCCUUUUGCCUC---UUGCUUCUCCAUCAGCCUGGC------------
---------------CCCCAAAAGAUGCAGCGCCUCCCGCCCAGAGAUGCAGAAGCA---
---------------GGAAUCAAGCUCAUGAAGACCAUGAAUUCAGCACUCAGAGCAUCA
AAG---------GGCCAACAGAACCGGGUCCGAUGGGGCCUGGCAUACACCCUCAUCAAC
AACCCUUCUUUGCUGCCCUACCGAAAAGGGGCUCUUGUGGAUGCU---------ACAGUU
AAUGGGACGAAAGCCAGCAUCACAAAGCCU------------------------------
------------------------------------------------------------
------
>Xenopus_tropicalis 
------------------------------------------------------------
------------------------------------------------------------
------------------------------------------------------------
------------------------------------------------------------
------------------------------AUGUCCAUAGAACAACUCCAGGGAAGUUUG
GAACCUCAGCAAGCAGAC------------UAUGAUGACUGGUACAUAGAUGAA------
---------CCCCAGGAACCAACUGUGAACCCUGAUGACAUUAUUCCAGAAUGUGUGCCA
ACUUUGUCAUAUGGACUGUAUCACCUCAUCCUAGCACCCUUAUCU------CUUCUCACU
AUGCUGUUACUCUCCUUCCUAAUUCGGCGUCGAAAACUCUGCAAAUCCUGCUGCUGGGGU
GUCCCAGGCCUACUCAGUCCU---------------------------------------
---------------------------------------CUGAACCUCCUGGAGGAUUCU
GGUAACAGGUGGAUACCAUGUGCUGUGUUUGGCUUUCUCUUUUCCUGUCUUUGGCGACUG
CUUCUGGACCCCACUACUCUUAACUUCAUCACCGAGCUUGGG------------------
------------------------------------------------------------
------------------------------------------------------------
------------------------------------------------GGGCCACGACAA
GACUUAUGGAAGAUCUUAGCUCUCUUCUAUUACCCUGCUCUGUGUUAUCCCCUGCUGGCA
UGCCAAAGUGUACAGAGGACAGUUGGGUAUUUAUUGGGCACAUUAUUAUCCUGGCUUCAU
UGUGGUGCCCUCAUCUGGCAGACUGCAGAGUGUCCACAAACACCACAGUUCUACAGAUAC
UACUCAUUGCUGUCAGCACUGCCCCAAAUCUUCUGCCUGAUACUGCUC------------
------------------------------------------------------------
------------------------------------------------------------
---------AGUGCUGCCUACCCUGCCAUGGUGAUGCACAGUCUGCGCCGACGC------
------------------------------------------------------------
---------UCCCACACUGAACAG---------AUGUCGGAUAAAAAUAAUUACUUACAA
UAUCUCAAGAAUGUUUUAAGA---CGGAAAAAUUCCAAUAGC---------AGUAAAGAG
UCUGGUGGUUUUGGGUCUCAAGUGUCACAAAUAAUCUGCUCCUAUAUCUACCCUCAAAAU
ACA---------GGCUUCCACUUGUCACUAAGAUCCAUCCUUGCAGUAACGGCAUCGAUA
GUGUCUGGAUACCAGGUGGCUCUUGUGCUGCUUGUUGUGUUUCUUCCAACUGUGAUGAAA
AUGCGGCAGGCCGUUGACGCAGAUUUUCUCCUCAUGUUGGCUGGCUUUGGUGUGACAGUU
GAU---------------------GAAGAUAAGUCCAGAGCAGUGGCAUAUAUUGCAUAU
UAUAUCUGGGCAGUAGAA---GUAUGUUACACUGCUGCACUGGUGCUGGCU---UGCGCU
CUUACUGUGACAAUGCUCCUGAGAUCC------------CUUGUUAAGCACAGGUGGGCU
CUUCAGUCACUGUGUUCUGGACAAGCUUCCCUUGUGUUCCUGCAGUCGUGCAGUAUCAGA
CCCACACCCAUGGCACUCUCCAGCUGGAUGAGCCACAUCAGCUACCAGGUGGCAGUGACC
UGUUUUGGC------CUGAUUAUCCAGCAUGUUCUUCUUUUCCUUUGCAAUUUGGUUGUU
GCCUUCCUUAUAAUUAUUCCCAUCAUCUAUGGAAAGUUCCAGAUCAUUCUCCACAUUCUA
GAGAACACAUGGCCA---AUUUGGCUGCUUUUAGUCUUGGCGGCAUUACUGCAGCAUCUC
UGCACUCAUUUCCUAUUCCUGGAGAGA------AGCCUGGCACAAAUCGAUAAC------
---------------AGGAGAAGCCUCUUCCUGCUUACUUUCCUCCUGUUGCCUGUAAAU
GCCCUGAGGGGAUUGCUGUUAUCCCUUUUGCGUCUCCUGGUCUCUACAAUAUUUAAUGUC
ACCCACUUCUGUCGCCUGGAUGUGAGU---------CUCCUACAGCACAGUGUGCAGGGC
UGGGACCCCGCAUACCGGAAUUAUUGCCACUUUCUGAUGCUGGAAGUCAAUGAGUGUCAC
CCACUGGUGAGAGCAUUUUGCCUG------CUGCUAGGACCCUCAAAG------------
---------------------------------GAAAAACAAGCAGACUUGGAGGAG---
---------------GGAAUUCAGUUGAUGCCACCAGAUGGAAAACCUCAAAAGGGAGGG
CGA---------UCCCACCUUGCCCGCAUUCGAUGGAGUUUGGCAUAUACCCUCAUCCAC
AACCCAUCUCUCCUAUCCCACCGAGCAAGCAUCUGUACCAAUGGA------------GCA
GCCACUAAGCGCCCCACG------------------------------------------
------------------------------------------------------------
------
>Chinese_softshell_turtle 
------------------------------------------------------------
------------------------------------------------------------
------------------------------------------------------------
------------------------------------------------------------
------------------AUGGCCAACAACAGCUCUUUGUCAGUCCGCGGCUCCCUUGCU
UACGAUGACUUUGCC---------------AGCCCUGACUGGUACAUGUAUGAGUCCACG
GAACCUGAGAUGCCGCAAGAUGAUAUGGUUCCUAGU---GUUAUCCCAGCCUGCGACCCC
ACCAUCGCCUACGGUCUGUAUCACGCCUGCAUGGCUCCUGUAUCG------CUGGCUGUG
CUGAUAGUCUUGUCUCUGCUGGUGAAACGCAAGAGCCUCCAUAGGAGCUGUUGGAAUGGA
GCCCCUGGACUGCUCAGCCCU---------------------------------------
---------------------------------------GUGGAUUUCUUGGAAGUGGAG
GGCCACCCGGGGCUGGUGGCAGCCGUGUUUGGAAUCCUCUUCUCUUCUGUGUGCGUGCUG
GUGCUGGACACCGACCCGCUGCCCUUCGUCGCCAGCUCC---------------------
------------------------------------------------------------
------------------------------------------------------------
---------------------------------------------UCCCCGCGCACUCGA
GAGUACUGGAAGAUCCUGGCUUUGCUCUAUUACCCUGCCUUUUACUAUCCUUUACUUGCA
UGCGCCACCAGCAGACACAGAGCUGGCUAUUUCGUAGGCUGCUUGCUCUCCUGGGGCCAU
UGUGUGGUCCAGAUCUGGCAGAAAGUCGACUGCCCUCAGUCGCCCAAGAUUUACAGGCAC
UAUUCCCUGCUGUCUUACGGCCCCAUUAUCCUCUGCCUCAUCAUCCUG------------
------------------------------------------------------------
------------------------------------------------------------
---------AGCUUUUGGUACCCGGUGCUGCUUGUCCGGAGCUUCACG------------
------------------------------------------------------------
CAGGAGAACCUGGCUGCGAGAGAG---------GUUGCAGGGAGCAGCUAUUACAAAAAA
UACCUGAAGGCGAUCCUGGCC---AAGAGAACGUGCUCCAGA---AGCUCCAGG------
CAAGCCAGUCUCCUCUCGAGGGCCCAGAUGUACUUACGCUCUUACAUCUACACGCCCCAG
GAA---------GGGUUCCAGGUUCCUCUGAAGCUGGUUCUCUCGGUAACCACAGCUGUG
AUUGCUGUGUACCAGGUAGCCCUGCUGCUGCUUGUGGGCUUCCUCCCUCCCGUUCAGAUU
GUGAGGGCCGGGAUGACGAAGGAGAUCACAGUCCUGCUGGUUCAGUUUGGAGUCGUCCCU
UCAAAAAGCCAGGGGGGAGCCCCUGGAGACAUGACACAGGAGCUGGACACAGUCAGACAC
UAUCUUUGGUCACUGGAA---GUGUGCUACGUCUGCUCCCUGGUGCUCUCU---UGCCUG
CUCACCUUCUCCAUGCUGAUGAGGUCC------------UUGGGGACGCACAGGGCCAAC
CUGAGGGCUCUGUACCGAGGGGCUGUCCUAGACGUCUUCUGCCGUGCCCGGACACUCGGC
CCAUCCCAGCAGGCUCUGGUCUGCUGGAUGAGCUUUGCCAGCUUCCAGACUGCAUUCGCC
UGCCUGGGU------CUCCUCAUCCAGCAAGUGAUUUUCUUCGUCUGCGCCGUGGGCUUC
AGCUUCCUGGUGGUCAUUCCGCUCCAGUCAGGCGCCCACAUGCAUCUGUUUAAAAUCCUG
GAGAACAUGUGGCCC---UUCUGGCUCAUGCUGGUGCUCGCUGUGCUUGUGCAGAACUUG
CUUGCUCAUUUCUGCUUCCUGGAGCAACCCUACCUGCAGAAGGAGCUGACCAAC------
---------------AGGCGAGCCCUGUGCAUCGUGACCUACCUGCUCUUCCCCAUCAAC
GUCCUGGUGGGCGUCCUGGCUGGGAUCUGGAGAAUGGUCAUUUCUGCGCUUUACAAUGCU
GUCCAUUUCUGCCAGCUGGACGUCAGC---------UUGCUGACCCGGGGCGUCGAGGCC
UUCGAUCCAGGCUACCGCACGUACUGCCAUUACUUAAAAAUUGAGGCCAGUCAAUCGCAC
CCAGUGAUGAAAGCCUUUUGCGUC---UUGCUUCUCCAAUUACCUGGC------------
---------------CCAGAGAGGCAGGCAGGACUCAAGCCCACGGACGUGGAAGAA---
---------------GGGAUCCAGCUGAUGCAACCGGCAAAAGGGCUGCUGAAGACGUCC
AAG---------UCCAAGCAGAUGCGAGCCCGGUGGGGGCUGGCCUACACCCUGCUCCAC
AAUCCUUCACUCCUGGCCUGCCGAAAGGCUGCGCUCUCUGACCCC---------ACAGCC
AACGGGACCCAGCCUCGCCCUGCCAAGCCC------------------------------
------------------------------------------------------------
------
>Takifugu_rubripes 
------------------------------------------------------------
------------------------------------------------------------
------------------------------------------------------------
------------------------------------------------------------
---------------------------------------AAAAGAGAAAGCACAAUGGAU
AAAUAUGAUCCUCUGGACUAC------------GAGUACCCAGACUUAGAUCCU------
---------------CUGCCUUCAAAAAUUGAGGAUGAGAUAAUCUCUCCAUGUGACCCC
ACGGCUGAUGACAAGCUCUACCACAUAAUCAUCACAGCCAUAUCU------UGUGUUGUA
AUGCUGAUCCUGGUUAUCUUAUCCCGGCGAAUGAAGGCGGGAGACAGACAGAGGGGC---
CUCCUGGGUUUACUCAGUCCA---------------------------------------
---------------------------------------GUCAACUUCCUGGAUCACACG
CAGCACAAGGGCCUCGCAGUGGCCGUGUUUGGAGUCCUCCUGUGCAAACUGUGGGGGCUC
AUCGUGUCACCCAACCCCCUCCCCUUCACCACCGACACACACAACAAA------------
------------------------------------------------------------
------------------------------------------------------------
------------------------------------------------------------
CAGAACUGGGUGAUUCUGGGAGUCUUCUUCUACCCUGCACUGUACUACCCUCUCCUGGCA
UGUGGCACUUUACAUAAUAAAGUUGGCUACGUUCUGGGAAGCCUCCUGUCGUGGACGCAC
UUUACUGUCCUGGUCUGGCAGAAAAUUGACUGUCCCAGAACGACACUGAUCCACAAACAC
UUCUCCCUUUUCUCCAGCCUGCCCCAGAUAGUUUGCCUGGCCUUCCUU------------
------------------------------------------------------------
------------------------------------------------------------
---------AGUUUCCAGUACCCUCUUCUUCUUUUUAAGGGUUUCAAGGACACCGAA---
------------------------------------------------------------
------CAGAACAAAGGUUCAGAG------GAUCUCAGU---AGCAGCUACUAUAAAGAC
UAUGUGAAGAAAAUUCUCAAG---AAGAAGCCCAGCAAAAUGAGCACAUCGAGUGCAGAG
UUGCCAAAGCUCCCUCAGAGGAUAGUCAAUGCCGUGAAGUCAUACAUUUACAUGCCAGAA
GAA---------GCGUUCUGUUUUCCACUGAAGCUGGCGAUUUCUGCUGUGGUGUCCUUU
AUCGCACUGUAUCAGGUGGGCCUUUUGCUGAUUUCUGCAGUGGUGCCACAUCUGCAGAAA
GCCCGUCUGGGAGUGGAUGAAAACAUCGCCAAUGUUUUAGCUGGGUUCAAGAUUACGCUG
UCU---------------------CCAGACAGACACGAAGUGGUUAAAAUAGUCGUUUAC
UACAUAUGGUGUGUUGAA---GUGUGUUACAUAUCUGCCAUGGUCCUAUCC---UGUUUG
GUCAACCUGCUGAUGCUCAUGAGGUCC------------AUGGUCCUCCAUCGAGACAAU
CUCAAGGGACUGUACAGAGGGGAUAUCUAUAAUGUUUACAACUGCCAGAGAAAUAUGAGG
GCUUCUCGGCCAGCACUGGUCUGCUGGAUGGGAUACACAGGCUUCACAGCUGCUCACAUC
UGCAUCGGC------AUGCUAGUCCAGACCAUGGUGUUCUUCCUCUGCCUUCUGGUGGGG
GUCUUCCUCAUCAUCAUCCCAAUUCUGUACAGGCAACAUCUGAUCCUCUUUCAGAUGCUG
UGGAGCAUGUGGCCC---UUCUGGCUGAUGAUUCUCCUGUCCGUGUUGCUUCAACACAUU
GUCGGCAGAUUUUGUUUCGUUAAAAAAAUAGCAGGCACAAGAGACCUGGACAAC------
---------------AGGGCGAAUUUGUUCCUGCUGACAUACUUGAUGUUUCCAGUCAAU
GUUUUGAUUGGAGUGUUACUGGGGGUGUGGCGCAUGAUCAUCACAGCAAUGUUCAACAUU
GUCCACAUGGGGCGCAUGGAUAUCAGU---------CUUCUCAACCGUAAUGUGGAACCG
CUUGACCCAGCCUACCGCUGCUAUGCUCAUUAUCUGAAGAUUGAGGUGAGCCAGUCUCAU
CCUGUGAUGAAAGCCUUCUGUGGG---AUGCUGCUGCAGUCCGUGGGC------------
---------------CAGGAGAGCGGAGCGGUGCAGAGGUCACGGGAUGCAGAAGAG---
---------------GGGAUCCAGCUCGUCCAGCAGGAGAAGAAA---CACAAAGUUUCC
AGU---------GCCAAGAGGGCCCGCAGGCACUGGCAGCUCCUCUACACCCUGGUCAAC
AACCCCUCCCUAGUGGGCACCAGGAAGCACUUCCAGCGUCAGACAAGAGAGGGCUUUCUG
AACGGAAGCCUCCACCAGAGGAACCAGGAGGCGAGCAAAAAAGCA------------GCC
GCAGCCAAGGAGGCGGAGGUAGCUGCCAGCAAA---------------------------
------
>Petromyzon_marinus 
------------------------------------------------------------
------------------------------------------------------------
------------------------------------------------------------
------------------------------------------------------------
------------------------------------------------------------
------------------------------------------------------------
------------------------------------------------------------
------------------------------------------------------------
---------CUUUCCUUCAUUGUCAAGCGACAACAGUUUUGUAAGAAUUGCUCCAAAGGA
UAUCCGGGUCUGUUGGCGCCC---------------------------------------
---------------------------------------GUCCACUUCCUGGAAAACAGA
AGCAAUCGCAAGCUAUUCGCGGCCGGCUUUGGGGUCGUGCUUUGCACCUUGUGCCGGGUG
GCCUUCCUGGACUCCCCCCUGCCCUUCGCCACAGGAGACAGCAAGGAGAUAAAAGAGUGC
AACGCUGCGGGU------------------------------------------------
------------------------------------------------------------
------------------------------------------------------CCCCUU
CAGCUGCUGAAAAUCCUCGCCUUCCUCUACUACACGCUGGUGUACUACCCACUCCUGGCG
UGCGCCACGGUUCACAGCCGCCCCUCUCACAUCCUGGGUGCCCUCUUCUCCUGGUUUCAC
CUGGCGACCCUCAUCUGCCACAAGAUCGAAUGUCCACGAUCUCCCACCUUACACAGCUAC
UACGACCUACUGGCCUCACUCCCGCAAAUGCUGUGCCUGCUCUAUCUG------------
------------------------------------------------------------
------------------------------------------------------------
---------AGCGUCCGAUACCCCAUUUUGUUGGUCUCAGCAUGCAGGAAGCCG------
------------------------------------------------------------
---------GUGUAUGGCUGCCAG---------------GAAGAGGAUUAUGAGUCACAG
UACGUCAGAUGGCUGUUCAAA---AGGAAAGCUCCGAAAGAA---AAGUACUACAAUUUU
CGCCAUGGCAAACAG---CGAAUGAGUAUCAACAAAAUCAAUAAAUACUUUACUCCACAA
ACA---------GGCUUUUGCUACCCGACCAAGAUGGUCAUCACAGCGCUUAUCUCUGCC
AUCACCGUCUACCAGGUCGCGCUGGUGCUGGUGGUGUUGCUCGUCCCACUGUUGCAGAAG
GUGCGGUCGGGCGUGUCGGUGGACAUCGUGUACCUGCUGGCCGGGUUCGGCGUUAUCCUC
UCA---------------------CAGGACAACGCGGAGGCCGUGGAAAUCUUCAAGCAC
UUCUUAUGGGUCCUGGAAGCAGUGUGCUAUGUGGUGAGUGUGGCAGCUGCU---UGCUUG
AUCACCAUCUACAUGCUGCUGAGGACC------------UUUGCGAUGCAGAGAGAACAC
CUCCUGGCAAUGUACAGAGGAGACACGUCUGAGAUCAUUCCAAAAAAUCAAUCAUUGCCA
UCUUCAGGAUUGUCUGUGGUGUCCUGGAUGACCUACAGUGGUUUUCAAACGGCGCUCAUA
UUCCUGGGG------UUCGCUAUACAGGCGAUCAUCUAUUACAUCUGCUCCGUGGCGAUU
GCGUUCCUGCUCAUCAUCCCUUCCAUGUACGGUCUCACGGCUGUCGCUCUCAACAUCGUU
CGGAACAUGUGGCCC---UUCUGGUUGAUGCUCGUGCUGGUCAUCGUGGUUCAGCAUCUU
CUUGCCAGGCUCGUCUUCCUGAAAAAAUCUGAGCACCAUUCUUCUUUGGACAAU------
---------------CUGCGACUCCUGUACAUCACCACAUACAUGCUGUUCUGCUACAAC
AUCUUCAUUGGAGUGCUGACGGGGUUUUGGAGGCUGAUCAUCACUGCCAUGUACAACACG
GUCCACCUGUGCAGGAUGGACGUGAGC---------CUACUCAGCCAAGGAGUGGCGCUC
UAUGACCCAGGCUACCGCUGCUACGUGGGCUUCCUGCAGCUGGAGGCGUCGCAUGCUCAC
CCCGUGGUGCGCGCAUUCUGCAAG---GCCCUGGUGAGGGCGACGAGC------------
------AACAGCAGUUGCUCCGCCAGCGUCGUUCCCACGCGCGACGUGGAGGAAGCACCA
GCA------------GGUGUGCAGCUGGUGCAGCGCAGGGCUCAGGGCGUGCGGCUGCUC
CGC---------GCCCACCAGAGCCGCGGCCGCUGGCUCGUGGCCUACACCCUCCUGCGC
AACCCGUGCCUGCUGCCCCGCAAGAGGACGUCACCGCCC------------------GCC
CAGGGGGCCCACAGC---------------------------------------------
------------------------------------------------------------
------
>Xiphophorus_maculatus 
------------------------------------------------------------
------------------------------------------------------------
------------------------------------------------------------
------------------------------------------------------------
------------------------------------------------------AUGGAU
AAGGAUGCGCUCGUGGAUUAU------------GAGUAUCCGGAUCUGGAUCCA------
---------------CUGCCAUCCAAAAUUGAAACAGAAACUAUCCCCCCAUGUGACCCC
ACUGCAGAUGAUAUGCUCUAUCAUAUAUGCAUCACUGCGAUAUCU------CUGGUCAUC
AUGCUAAUUCUAGCCAUCCUGGCUAGGCGUACAAAAGUCGGUAAGAGACAGAAAGGA---
CUUCCAGGUUUACUCAGUCCA---------------------------------------
---------------------------------------GUCAACUUCCUGGAUCAUACG
CAGCACAAGGGUCUGGCAGUGGCAGUGUUUGGAGUGCUGUUGUGCAAACUCUGGGGACUG
CUCAUAUCCACCAAUCCCCUACCUUUCACCACAGACUCCACAAACAAA------------
------------------------------------------------------------
------------------------------------------------------------
------------------------------------------------------------
CAGAACUGGGUGAUUCUGGGAGUCUUCUACUACCCCGCUCUAUACUACCCUCUCCUGGCA
UGUGGCACUUUACAUAAUAAAGUUGGCUACGUACUCGGUAGCCUCUUAUCAUGGACACAC
UUUGGUGUUCUGGUGUGGCAAAAAAUUGACUGCCCCAAGACACCUCUGAUUCACAAGCAC
UACUCCUUGUUUUCCAGCCUGCCUCAGAUAGCUUGCUUAGCAUUCCUC------------
------------------------------------------------------------
------------------------------------------------------------
---------AGUUUCCAGUAUCCCCUGCUUCUAUUCAAGGGCUUCAAGGGUGCAGAA---
------------------------------------------------------------
------AGGACCAAUGCCACAGAG------GAUCUUAGU---AGCAGCUAUUAUAGAGAC
UAUGUGAAGACAAUUCUUUAUGAGAAGACAUCCAGCAAAGUCAGCACAUCAAGCACAGAC
AAACCAAAACUCCCACAGAGAGUGACUGAUGCUGUGAGAUCUUAUAUUUACACACCAGAG
GAA---------GCUUUCCGUUUCCCAUUGAAGUUGGCAAUAUCUUGUGUUGUAUCUUUC
AUAACUCUGUAUCAGAUGGGACUUGUAUUGAUCUCUGCUGUGGUGCCAACAAUGCAGAAA
GCCCGGUUUGGCGUCGAUGAAGAUAUUGCGAAUGUUUUAGCUGGCUUCCAGAUUAUCCUG
UCU---------------------CCAGACAGAAAGGAAGUCAUCAGAAUCGUUGUUUAC
UACAUGUGGUGUGUGGAA---GUGUGCUACAUCUCUGCGAUGACUCUGUCU---UGUCUG
GUCAACUUGGUGCUGCUCAUGCGCUCG------------AUGGUUUUGCAUCGGUCCAAU
CUGAAGGGGCUGUACAGAGGAGAUAUUUAUAAUGUCUACAACUGCCAGCGAAGCAUCAGG
GCAUCCAGGCCAGCUCUGGUCUGCUGGAUGGGCUACACCAGCUUCACAGCAGCUCACAUC
UGUAUUGGU------AUGAUCAUCCAGACCUUGGUGUUCUUCCUCUGCCUUAUGGUCGCU
GUCUUCCUCAUAAUCAUACCCAUUUUGCACAGGCAGAAUCUGAUUCUCUUUCAGAUCGUA
UUGAGCAUGUGGCCU---UUCUGGUUGAUGAUUCUCCUAGCUGUGGUGCUUCAACACAUC
ACUGCCAGGUUUUGCUUCAUCAAAAAAACAGCAGGAACUCGAGACCUAACCAAC------
---------------AGGGGUAAUCUGUUCCUGCUGACAUAUCUGCUGUUUCCCGUCAAU
GUUUUGAUUGGAGUGUUGCUUGCUAUCUGGCGCAUGAUCAUCACAGCCCUGUUCAAUAUC
GUUCACAUGGGACGCAUGGAUAUCGGU---------CUUCUUAACCGCAACGUGGAAGCA
UUUGACCCAGCCUACCGCUGCUAUGCUCAUUAUCUGAAGAUUGAGGUGAGCCAGUCCCAC
CCUGUGAUGAAGGCCUUCUGCGGG---AUACUGCUGCAGUCCUUGGAC------------
---------------CAGGAGAGCAAAGCUGCACAGAAAUCACGGGAUGCUGAAGAG---
---------------GGGAUCCAGCUGGUGCAGCAGGAGAAAAAGCUGCACAAAGUCUCC
AGC---------GCCAAGCGGGCUCGGAUGCACUGGCAACUCCUGUACACUCUGGUUAAC
AACCCCUCCCUGGUGGGCACCAGAAAGCACUUCCAGCUUCAGACGGCAGAUAACUUUCUA
AACGGAAGCCUCAACCGGACCAGCAAGCAGGGCAGCAAAAAGGAA------------GCA
AUACCCAAGGAGGCGGAGGCAGCAGCAGCCAGCAAU------------------------
------
>Gasterosteus_aculeatus 
------------------------------------------------------------
------------------------------------------------------------
------------------------------------------------------------
------------------------------------------------------------
------------------------------------------------------AUGGAU
AAGGAUGCUGUACUUGACUAC------------GAGUACCCCGACCUGGAUCCU------
---------------UUACCGUCCAAAAUUGGAAAAGAAGUAAUCCUUCCAUGUGACCCU
ACGGCUGAUGACAAGCUCUACCACAUAUGCAUCACUGCAAUAUCU------CUCGUUAUC
AUGCUGAUCCUGGCCAUCUUAGCCAGACGCACAAAGGCGGGCAGCAGACAGAAGGGA---
CUCCCCGGCUUACUCAGUCCG---------------------------------------
---------------------------------------GUCAACUUCCUGGAUCAUACG
CAGCACAAGGGCCUUGCAGUGGCCGUGUUUGGAGUGCUUCUGUGCAAACUGUGGGGCCUG
AUCGCGUCUCCAAACCCCCUCCCCUUCACAACCGACACGGAGAACAAG------------
------------------------------------------------------------
------------------------------------------------------------
------------------------------------------------------------
CAGAACUGGGUGAUUCUGGGAGUCUUCUACUACCCCGCACUAUACUACCCUCUCCUGGCA
UGUGGUACUUUACAUAAUAAAGUUGGCUAUGUACUUGGUAGCCUCUUGUCUUGGACGCAC
UUUGGUGUUCUGGUCUGGCAGAAAAUUGACUGUCCCAAAACACCAUUGAUACACAAGUAC
UACUCACUUUUCUCCAGCUUGCCCCAGAUAGCUUGCUUGGCAUUCCUU------------
------------------------------------------------------------
------------------------------------------------------------
---------AGUUUCCAGUAUCCCCUUUUUCUAUUCAAGGGCUUAAAGGGCACAGAA---
------------------------------------------------------------
------AAGAACAAUGCUUCGGAG------GAUCUCAGC---AGCAGCUACUAUAAAGAU
UAUGUGAAGAAAAUACUCAAGAUGAAGAAGACCACCAAAAUCAGCACAUCCAGCUCAGAG
ACGCCAAAGCUCUCUCAAAGAAUAACUGAUGCUGUGAAGUCGUAUAUUUAUACACCAGAG
GAA---------GCCUUCCGGUUUCCACUGAAGUUGGCUAUUUCUGCUGUGGUGUCAUUU
GUUAGCCUCUAUCAGAUUGGUCUUCUACUGAUCUCAGCAGUGGUGCCGCAUCUCCAGACU
GCCCGCAUGGGGGUCGAUGAAGACAUUGCCAACGUUUUAGCUGGCUUCAAGAUCAUGCUG
UCU---------------------CCGGACAAACAUGAAGUGACCAGAAUAGUGAUUCAU
UACAUAUGGUGUGUAGAA---GUGUGCUAUAUCUCAGCAAUGACCCUCUCU---GGUUUG
GUCAACUUGGCCAUGCUCAUGCGCUCC------------AUGGUUCUGCAUCGGUCAAAC
CUGAAGGGGCUGUACAGAGGAGAUAUCUAUAAUGUUUACAACUGCCAGAGACGGAUCAGG
GCUUCGCGACCAGCACUGGUCUGCUGGAUGGGAUUCACCAGCUUCACUGCAGCCCACAUC
UGCAUCGGUACAGGCAUGAUCAUCCAAACCAUGGUAUUCUUCCUCUGCCUUCUGGUCACC
GUCUUCCUCAUCUUCAUGCCUGUACUGCACGGACAGAAUCUGAUUCUCUUUCAGAUCCUG
UGGAGCAUGUGGCCC---UUCUGGCUGAUGAUUCUCUUGGCUGUGUUGAUUCAACAUAUC
ACAGGCAGGUUUUGCUUCAUCAAAAAAACGGCGGGAACACGAGACCUUGACAAC------
---------------AGGGGGAAUCUGUUCCUGCUGACGUACCUGCUCUUUCCAGUCAAU
GUUCUGAUCGGGGUGCUACUGGCAGUGUGGCGCAUGAUCAUCACCGCCCUGUUCAACAUU
GUCCACAUGGGACGAAUGGACAUCAGU---------CUUCUUAACCGCAAUGUGGAGGCA
UUUGACCCAGCCUACCGCUGCUAUGCUCAUUAUCUGAAGAUUGAGGUGAGCCAGUCGCAC
CCUGUGAUGAAGGCCUUCUGCGGG---AUGAUGCUGCAGUCCGUGGGC------------
---------------CAGGAGAGCAGCGCUGCAGAGGGGUCGCGGGGUGCUGAAGAGGGA
AUUCCUCCA------GGGAUCCAGCUGGUCAAUCAGGAGAAAAAACAGCAAAAGGUGUCC
GAC---------GCAAAGAGGGCCCGCAGGCACUGGCAUCUCCUCUACACCCUGGUCAAC
AACCCCUCCCUGGUGGGAACCAGGAAGCACUUCCUGCGCCAGGCCGCAGAGAGCUUCGUG
AACGGG------------------------------------------------------
------------------------------------------------------------
------
>Tetraodon_nigroviridis 
------------------------------------------------------------
------------------------------------------------------------
------------------------------------------------------------
------------------------------------------------------------
------------------------------------------------------------
------------------------------------------------------------
------------------------------------------AUCCCCCCAUGUGACCCC
ACUGCUGAUGACAAGCUCUACCAUAUAUACAUCACCACCAUAUCU------UUUGCUAUA
AUGCUGAUCCUGGUUAAGUUAUCCCGGCAAAUGAGAGUGGGAGACAGACAGAGAGGC---
CUUCUGGGUUUGCUCAGUCCG---------------------------------------
---------------------------------------GUCAACUUCCUGGAUCACACA
CAGCACAAGGGCCUCGCCGUGGCCGUGUUUGGAGUCCUCCUGUGCAAACUGUGGGGGCUC
CUCAUGUCGCCAGACCCCCUCCCCUUCAUAAGCAACACACAGAACAAACCAGCAAAUACA
GAACCAGUUGCA------------------------------------------------
------------------------------------------------------------
------------------------------------------------------------
GAAAACUGGGUGAUCCUGGGAGUCUUCUUCUACCCUGCGCUGUACUACCCUCUCCUGGCU
UGUGGAACUUUACAUAAUAAAGUUGGCUACGUACUGGGGAGCCUGCUGUCGUGGACGCAC
UUUGCUGUCCUGGUCUGGCAGAAAAUUGACUGUCCCAGAACGACACUAAUCCACCAACAC
UUCUCCCUUUUUUCCAGCCUGCCCCAGAUAGUUUGCCUGGCCUUUCUU------------
------------------------------------------------------------
------------------------------------------------------------
---------AGUUUCCAGUACCCCCUUCUUCUUUUUAAGGGUUUCACCGUCACAGAA---
------------------------------------------------------------
------CAGAACAGUGGUUCAGAG------GAUCUGAGG---AGCAGCUACUAUAAAGAU
UAUGUGCAGAACAUUCUUAGG---AAGAAGCCCAACAAAAUCAGCUCUUCUUUAGUCAGC
UUUCAGCAUUCUUUUGUAAUUUCCUGUGAACUUUAUGUAACGUGGUCGUUUUUUCGUCCC
ACA---------GCUUUCCGUUUUCCGCUGAAUCUGGCUAUUUCAUGCGUAGUGUCAUGU
AUUGGUUUGUACCAGGUGGGCCUUCUACUGAUUUCCGCUGUGGUGCCACAACUGCAGAGA
AUCCGUUUGGGAGUGGAUGAAAACGUCGCCAGUCUUUUAGCAGGUUUCAGGAUCCAGCUA
UCU---------------------CCAGACAAACACGAAGUGGUUAAAAUAGUCGUUUAC
UACAUAUGGUGUGUUGAA---GUGUGUUACAUAUCUGCCAUGACUCUGUCU---GUUUUG
GUCAGCCUGGUGAUGCUCAUGAGGUCC------------AUGGUUCUUCAUCGGGAAAAU
CUCAAGGGACUGUACAGAGGAGAUAUCUAUAAUGUUUACAACUGCCAGAGAAACAUACGG
CCUUCUCGGCCGGCACUGGUCUGCUGGAUGGGAUACACCAGCUUCUCAGCUGCUCACAUC
UGCACGGGC------AUGAUCGUCCAGACCAUGGUUUUCUUCCUCUGCCUUCUGGUGACC
GUCUUCCUCAUUAUCAUCCCCAUUCUGUACAGGAAGAAUCUGAUCCUCUUUCAGAUGCUG
UGGGCCAUGUGGCCC---UUCUGGCUGAUGAUCCUCCUGAGUGUGUUGUUUCAACAUUUG
GUCGGCAGUUUGUGUUUCAUUAAAAAAAUAGCAGGCACGAGAGACUUGGACAAC------
---------------AGGGUGAAUUUGUUCCUGCUGACUUACCUGAUGUUUCCAGUCAAU
GUUUUGAUUGGAGUGUUACUGGGAGUGUGGCGCCUGAUCGUCACAGCUCUGUUUAACAUC
GUCCACAUGGGACGCAUGGAUAUCAGU---------CUUCUUAACCGGAACGUGGAACCG
UUUGACCCAGCCUACCGCUGCUAUGCUCAUUAUCUGAAGAUUGAGGUGAGCCAGUCUCAU
CCUGUGAUGAAGGCCUUCUGCGGG---AUGCUGCUGCAGUCUGCGGGC------------
---------------CAGGAGGGUGGUGCUGCGCAGAAGUCACGGGAUGCUGAAGAGGAA
AAUAACAGCUGUAAAGGGAUCCAGCUCGUCCAGAAGGAGAAGAAA---CACAGAGUGUCC
AGU---------GCCAAGAGGGCCCGCAGGCACUGGCAGCUCCUCUACACCCUGGUCAAC
AACCCUUCCCUCGUGGGCACCAGGAAACACUUCCAGCAUCAGACGAGGGAGGGCUUUCUG
AACGGAAGCCUCCACCAGAGGAACAAGGAGGGGAGCAAAAAAGGA------------GCC
GCAGUGGAGGAGGCGGAGGCACCUGCCAGCAGA---------------------------
------
>Oreochromis_niloticus 
------------------------------------------------------------
------------------------------------------------------------
------------------------------------------------------------
------------------------------------------------------------
------------------------------------------------------------
------------AUGGACUAU------------GACUACCCAGAAUUGGAUCCA------
---------------CUGCCAUCCAAAAUUGAACCAGAAGUAAUCCCUCCCUGUGACCCU
ACUGCUGAUGACAGGCUCUAUCAUAUAUGCAUCACUGUGAUAUCU------CUUGUUGUC
AUGCUGAUUCUGGCGGUGUUGGCAAGGCGCAUGAAGGUCGGCGACAGACAGAAAGGA---
CUCCCAGGUUUACUCAGUCCG---------------------------------------
---------------------------------------GUGAACUUCCUGGACCAUACG
CAGCACAAGGGCUUGGCAGUGGCUGUGUUUGGAGUGCUCUUGUGCAAACUGUGGGGCCUG
CUCAUAUCACCAAACCCUCUCCCCUUCACAACAGACACCGUGAACAAA------------
------------------------------------------------------------
------------------------------------------------------------
------------------------------------------------------------
CAGAACUGGGUGAUUCUGGGAGUCUUCUUUUACCCCGCGCUAUACUACCCUCUCCUGGCA
UGUGGCACUUUACAUAAUAAAGUUGGCUAUGUACUCGGUAGCCUCUUGUCUUGGACACAC
UUUGGUGUUCUGGUAUGGCAGAUAAUUGACUGCCCAAAAACACCAGUGAUACACAAACAC
UACUCUCUUUUCUCCAGCCUGCCCCAGAUUGCUUGCUUGGCAUUCCUU------------
------------------------------------------------------------
------------------------------------------------------------
---------AGCUUUCAGUAUCCCCUUCUUCUGUUCAAGGGCUUAAAGGGCACUGAA---
------------------------------------------------------------
------AAGAACAAUGCUACAGAG------GAUCUGAGC---AGCAGCUACUAUAGAGAC
UAUGUCAAGAAAAUGCUCAAUAAGAAAAAGUCUACCAAAAUCAGCACGUCGAGCACAGAC
AAGCCCAAACUCCCCCAAAGAAUAACCGAUGCUGUGAAAUCUUACAUUUAUACACCAGAG
GAU---------GCUUUCCGUUUUCCCCUGAAGCUGGCUAUAUCUGGUGUUGUGUCUUUC
AUAACCCUGUAUCAGAUGGGUCUUCUGCUGAUCUCAGCAGUCGUGCCGUCUCUCCAGACU
GCUCGUUUGGGAGUCAAUGAAGAUGUUGCAAACCUUUUAGCUGGUUUCAGAAUCAUGCUG
UCU---------------------CCAGACAAACAUGAAGUGGUUCGGAUAGUGGUUUAU
UACAUGUGGUGUGUAGAG---GUGUGUUAUAUUUCAGCAAUGACCCUGUCU---GGUUUG
GUCAACCUGGCUAUGCUCAUGCGAUCU------------AUGGUUCUGCAUCGGUCAAAU
CUGAAAGGGCUGUACAGAGGCGAUAGCUAUAAUGUUUACAACUGCCAGAGAAAUAUCAGA
GCUUCCCGGCCUGCACUCGUCUGCUGGAUGGGAUACACCAGCUUUACAGCAGCUCACAUC
UGCAUUGGC------AUGAUCAUCCAGACCAUAGUGUUCUUCCUCUGCCUUCUGAUUGCA
GUCUUCCUUGUUAUCAUACCUGUCCUCCACAGACAGAAUCUGAUUCUCUUUCAGGUCCUG
UGGAGCAUGUGGCCU---UUCUGGCUCAUGCUUCUCCUGGUUGUGUUGAUUCAACACGUC
AUCGCCAGGUUUUGCUUCAUCAAAAAGACAGGAGGCACACGAGACCUAGACAAC------
---------------AGGGGUAAUCUGUUCCUGCUGACAUACCUGAUGUUUCCUGUUAAU
GUUUUGAUCGGGGUGAUACUGGGAAUCUGGCGCAUGAUCAUCACAGCCCUGUUCAACAUU
GUCCACAUGGGACGUAUGGAUAUCAGU---------CUUCUUAACCGCAAUGUGGAGGCU
UUUGACCCAGCCUACCGCUGCUAUGCUCAUUAUCUGAAGAUCGAGGUGAGCCAGUCUCAC
CCUGUGAUGAAGGCCUUCUGUGGG---AUGCUGCUGCAGUCUGUGGGC------------
---------------CAGGACACCAAAGCUGGACAGAGGUCACAAGAUGCCGAAGAA---
---------------GGGAUCCAGCUCGUCCAGCAGGAUAAGAAGCAGAACAAAGUGUCC
AUU---------GCCAAGAGAGCCCGCAGGCACUGGCAGCUCCUCUACACCCUGGUCAAC
AACCCCUCCCUUGUGGGCACCAGGAAGCACUUCCAGCGUCAGACCGCAGACAGCUUUCUG
AAUGGAAGCCUGAACCGCAGCACCAGGGAGGAGAGCAAAAAGGAG------------GCU
ACGACCAAGGAGGCAGAAGCCGCUGCCAGCAAC---------------------------
------
>danio_rerio 
------------------------------------------------------------
------------------------------------------------------------
------------------------------------------------------------
------------------------------------------------------------
------------------------------------------------------AUGAGU
GCUGAAACUGUGAAUAACUAC------------GACUACUCGGAUUGGUACGAAAAU---
------------GCAGCGCCAACCAAAGCUCCUGUCGAAGUUAUCCCACCAUGUGACCCC
ACCGCUGAUGAAGGCCUCUUCCACAUAUGCAUUGCUGCUAUAUCU------UUGGUGGUC
AUGCUGGUUCUUGCCAUCCUUGCCAGACGCCAGAAGCUGAGUGACAAUCAAAGAGGA---
CUAACAGGUUUACUCAGCCCA---------------------------------------
---------------------------------------GUAAACUUUUUAGACCACACG
CAACACAAGGGCCUUGCCGUAGCGGUGUAUGGAGUUCUCUUCUGCAAGCUGGUUGGAAUG
GUCCUCAGUCAUCAUCCGCUUCCUUUCACUAAAGAAGUUGCGAACAAA------------
------------------------------------------------------------
------------------------------------------------------------
------------------------------------------------------------
GAAUUCUGGAUGAUUCUGGCACUUUUGUACUACCCCGCAUUGUACUACCCUCUCCUGGCC
UGUGGUACACUCCACAACAAGGUUGGUUAUGUCCUCGGUAGCCUGCUGUCAUGGACACAC
UUUGGCAUUCUGGUCUGGCAGAAGGUGGACUGCCCCAAAACACCACAGAUCUAUAAGUAC
UACGCUCUGUUCGGCAGCCUUCCUCAGAUUGCCUGUCUGGCGUUUCUC------------
------------------------------------------------------------
------------------------------------------------------------
---------AGUUUCCAGUAUCCGCUACUUCUGUUCAAAGGUUUACAGAAUACUGAG---
------------------------------------------------------------
------ACAGCCAAUGCCUCUGAG------GACCUCAGU---AGCAGCUAUUACCGAGAU
UAUGUGAAGAAGAUUCUCAAAAAGAAAAAGCCCACCAAAAUCAGUUCCAGC---ACAUCA
AAACCCAAACUGUUUGAUAGGCUCAGAGAUGCUGUGAAGUCUUACAUCUACACACCUGAG
GAU---------GUUUUUAGGUUCCCUUUGAAACUAGCGAUCUCCGUGGUUGUGGCAUUC
AUAGCUCUUUAUCAGAUGGCACUUUUACUGAUCUCUGGAGUGCUGCCCACACUGCACAUC
GUCCGCAGAGGAGUUGAUGAAAACAUUGCCUUCCUGUUGGCUGGUUUUAAUAUCAUCCUU
UCA---------------------AAUGACCGUCAGGAGGUGGUCAGGAUCGUUGUGUAC
UAUUUGUGGUGUGUGGAA---AUUUGCUAUGUGUCAGCGGUGACCCUGUCC---UGCCUG
GUCAAUCUGCUCAUGCUCAUGAGGUCC------------AUGGUCCUGCACAGGUCGAAC
CUGAAGGGCCUGUACAGAGGAGACAGCCUGAAUGUGUUUAACUGCCACAGGAGUAUCCGA
CCGUCCCGGCCAGCGCUCGUCUGCUGGAUGGGCUUCACCAGCUACCAGGCCGCUUUUCUC
UGCCUGGGC------AUGGCGAUUCAAACUCUGGUGUUCUUCAUCUGCAUUCUGUUCGCC
GUCUUCCUCAUCAUCAUCCCUAUCCUAUGGGGCACAAACCUCAUGCUCUUCCACAUCAUU
GGCAACUUGUGGCCC---UUCUGGUUGACUCUGGUUCUGGCUGCGCUGAUUCAGCACGUG
GCCUCCAGGUUUCUGUUCAUCAGGAAAGAUGGGGGAACCAGAGAUCUGAACAAC------
---------------AGAGGGAGUCUGUUUCUGCUCAGCUACAUCCUCUUCCUGGUUAAU
GUGAUGAUUGGUGUGGUUCUGGGCAUUUGGAGGGUCGUCAUCACGGCUCUUUUCAACAUU
GUCCACCUAGGACGUUUGGAUAUAAGC---------CUUCUGAACCGCAACGUUGAGGCG
UUUGAUCCAGGAUACCGCUGCUACUCCCAUUACCUGAAGAUUGAGGUGAGUCAGUCUCAC
CCCGUGAUGAAGGCCUUUUGUGGG---CUCCUGCUGCAGAGCUCCGGU------------
---------------CAAGACGGUCUCUCUGCUCAGAGGAUAAGGGAUGCUGAGGAA---
---------------GGUAUUCAACUGGUCCAGCAGGAGAAAAAGCAGAACAAGGUGUCU
AAC---------GCCAAGCGGGCACGAGCGCACUGGCAGCUCCUCUACACGCUGGUCAAC
AACCCGUCCUUGGUGGGAUCUAGAAAGCAUUUCCAGUGCCAGAGUUCGGAAAGCUUCAUC
AACGGAGCCCUCAGCCGGACCUCGAAGGAGGGCAGCAAAAAGGAUGGCAGCGUCAAGGAG
CCAAGCAAAGAGGCUGAAAGCGCCGCUGCCAGCAAC------------------------
------
>Latimeria_menadoensis 
------------------------------------------------------------
------------------------------------------------------------
------------------------------------------------------------
------------------------------------------------------------
---------------------------------------------AUGUCGUUUCCAAAC
AAGUCUGCCAAUGAGGACUAUUCU---------GACUAUUACUAUAUCGAUGAC------
---------------CCACUGCCGACCGUUCCAGUAGAGAUAAUCCCACCUUGCAAUCCC
AUGAUCUUCAAUGACUUUUACCAUGGCUCCAUUGUGUUCAUGUCU------GUGCUUAUG
UUGAUUUUCCUGCAUCUGGCCGUCAAGCGUAAGAGGUUAUGUCAAGACUGUUGGGGUGGA
GUUCCUGGAUUACUAAGCACA---------------------------------------
---------------------------------------GUGAAUUUCUUGGAGGGGGAC
GGACACAGAGGAGCAGCGUCUGCCGUCUACAGUCUUGUUUUCUGUUCCAUCUGCAGGGUG
GUCCUGGGACAUGACCCUAUCCCUUUUAUUAGGGACACCCCCAAAGAC------------
------AUUAAA------------------------------------------------
------------------------------------------------------------
------------------------------------------------------------
GAGUACUGGAAGAUCCUGGCCUUGCUGUAUUAUCCAAUCGUCUACUACGUGCUGUUGGCC
UGUGAGACGGUGAAAAGCAUCGUGGGUUACAUCAUGGGGGUCUUCGUCUCUUGCACCAGC
UUUGGUUUUCUUAUCUGGCAAAGAGUGCAGUGUCCCAAGACUCCUGAGAUCUACAAGUAC
UACUCCCUUCUCUCCAGUUUGCCUCAGAUGGUUUGUCUUGGAUAUUUG------------
------------------------------------------------------------
------------------------------------------------------------
---------UCUUGUCUUUACAUCUACUUGUUGGUUCGCAAUUGUAACUGGUUUGGG---
------------------------------------------------------------
------ACAAAAGAGAAAACAGCU------GAGAUCCCUGGAAGCAAUUACUACAAAGAG
UAUGUGAGGAACCUCCUAAAA---AAGAAAUGCAAGAAGGAAAGCAAGUCA---------
GUGGUGACCGUUUCAUCUCGCAUAGUAGCCUUCCUCCAUUCAUUUAUCUACAUCCCCCAG
AAA---------GGUUUCCAAGUUCCAGUUCAGGUGGCUAUUUCUGUCACUGUGGCAAUC
AUAGCCGUAUACCAGGUGGCGCUCUUGCUUGUGGCCCGUGUGGUUCCCACCCUCCAGAAG
GCGAGGGCAGGGGUCACUGAGGAUAUUGCCUUCGUCCUCACCGGAUUCAACAUUGAGCUG
UCA---------------------CAAGACAGGGCUGAAGUGGCUGACCUGGUCAGGUAU
UACUUCUGGGUGAUUGAA---GUUUGCUAUGUCUCUGCCAUUGUGCUAUCC---UGUUUG
GCAACAAUCUCUAUGAUUAUGAGGUCC------------AUGGUGAUGCACAGAGCCAAU
CUGAAAGCGCUAUACAGGGGGGAUGUCCUGGGAGUGUUUGGUCGGAGGAGGAAGCUUCAA
CCCUCAAGACUUGCCCUUACCUGUUGGAUGGCCUUUACCAGCUACCAAAGCGCGCUGGUC
UGUCUGGGU------UUUCUGGUUCAGCAGCUUGUCUUUUUCAUCUGCACCUUGUUCGUU
GGGUUUUUGAUCAUCAUCCCGAUCUUGUAUGGGCGGAACCUCAUCCUCUUCUACUUAUUC
AAGAGCAUGUGGCCA---UUCUGGUUGGGCUUGGUCUUAGCUCUACUGAGUCAGAAUCUC
UUGGCUCAAUUUGCCUUUCUUGAGAAGCAAGAAUCUUGCCUGGAGAUCACCAAC------
---------------AGACGUGCUCUCUACAUCUCCACCUACCUCUUCUUCGCCUACAAU
GUGCUGCUGGGAGUACUGAUGGGGGUCUGGAGAAUGAUCUUCACGGCUCUUUUUAACAUU
GUGCAUCUGUGUCGCCUGGACCUCAGC---------UUGUUGAACCGAGGAGUGGAGUCC
UUUGACCCAGGUUAUCGCUGUUACUAUAACUUCCUGAAGAUUGAGGUCAGCCAGGCUCAC
CCAGUAAUGAAGGCCGCCUGCUGU---CUCCUGGCCUGCUUUCCAAAU------------
---------------CAUGGCAGAAACCCAGUGCAGGAAGCCAGUGAUGCGGAAGAA---
---------------GGAAUACAACUGGUCCUGACUGAUAGAAAACCCAUGACAGUAGCC
AGU---------AUUAAACGAGCAAAAGCAAGAUGGUGGCUGGCCUAUACCCUUGUCAUG
AACCCUUCAUUGGCUGCCUGUCGC---------AAGUUGAGGCUGUUGGAGUUGGUAGCC
AAUGGGAUUCCAAACUGCUCGUCGGAGAAAAGGAGUCCAGAUCAA---------------
---CUUGAGCAAUCAGAAAUGCAGAACCUGCCAUCU------------------------
------
>Stegastes_partitus 
------------------------------------------------------------
------------------------------------------------------------
------------------------------------------------------------
------------------------------------------------------------
------------------------------------------------------AUGGAU
AAGGAUGCUAUUCUGGACUAU------------GAUUACCCAGACCUGGACCCU------
---------------CUGCCAACCAAAAUUGAAGCAGAAGUAAUCCCUCCAUGUGACCCU
ACAGCUGAUGACAGGCUCUAUCACAUAUGCAUCACUGCGAUAUCU------CUCGUUGUC
AUGCUGAUCCUAGCGAUCUUAGCCAGGCGCAUGAAGGUGGGCGACAGACAGAAAGGA---
CUCCCAGGUUUACUCAGUCCG---------------------------------------
---------------------------------------GUCAACUUCCUGGAUCAUACG
CAGCACAAGGGCCUGGCAGUGGCUGUAUUUGGAGUGCUCUUGUGCAAACUGUGGGGCCUG
AUCAUAUCGCCGCAUCCCCUCCCCUUCACGACAGACUCUGAGAACAAA------------
------------------------------------------------------------
------------------------------------------------------------
------------------------------------------------------------
CAGAACUGGGUGAUCCUGGGAGUCUUCUACUACCCCGCACUUUACUACCCUCUCCUGGCA
UGUGGCACUUUACAUAAUAAAGUUGGCUAUGUACUCGGUAGCCUCCUGUCAUGGACACAC
UUUGGUGUUCUGGUCUGGCAGAAAAUUGACUGUCCAAAGACACCUCUGAUACACAAACAC
UACUCCCUUUUCUCCAGCCUGCCUCAGAUUGCUUGCUUGGCAUUCCUU------------
------------------------------------------------------------
------------------------------------------------------------
---------AGUUUCCAGUAUCCCUUGCUUCUAUUCAAGGGCUUAAAGGGCACUGAA---
------------------------------------------------------------
------AAGAACAAUGCCACAGAG------GAUCUCAGC---AGCAGCUACUAUAGAGAU
UACGUGAAGAAAGUUUUCAGU---AAGAAGGCCACAAAAAUCAGCACA---------GAC
AAGCCCAAACUCCCUCAAAGAAUAAUUGAUGCUGUGAAGUCGUACAUUUAUACACCAGAG
GAC---------GCUUUCCGCUUUCCGCCCAAAUUGGCUAUAUCUGGUGUGGUGUCGUUU
AUAACCGUGUAUCAGGUGGGUCUCCUGCUGAUCUCGGCAGUGGUACCGUCACUCCAGACU
GCUCGUAUGGGAGUCGAUGAAGAUGUUGCAAACCUGUUAGCUGGUUUCAAGAUUGUUCUG
UCU---------------------CCGGACAAACAUGAAGUGGUCCGAAUAGUGGUUUAU
UACAUGUGGUGUGUAGAA---GUGUGCUACAUCUCAGCGAUGACUCUGUCU---GCUCUG
GUCAACCUGGCUAUGCUCAUGAGGUCA------------AUGGUUCUGCAUCGGUCAAAU
CUGAAGGGACUGUACAGAGGAGAUAUCUAUAAUGUUUACAACUGCCAGAGAAGCAUCAGG
GCUUCCAGGCCGGCACUGGUCUGCUGGAUGGGAUACACCAGCUUCACAGCAGCUCACAUC
UUCAUCGGC------AUGAUCAUCCAGACCAUGGUGUUCUUCCUCUGCCUUCUGAUCGCC
GUCUUCCUCAUAAUCAUCCCUGUCCUGCACAGAGAGAACCUGUUUCUCUUCCAGAUGCUC
UGGAGCAUGUGGCCC---UUCUGGCUGAUGAUCCUCCUGGCGGUGUUGAUUCAACACAUC
ACCGCCAGGUUUUGCUUCAUCAGAAAAAUAGCAGGCACACGAGACCUCGACAAC------
---------------AGGGGUAAUCUGUUCCUGCUAACAUACCUGCUGUUUCCAGUCAAU
GUUCUGAUCGGGGUGCUACUGGCGGUGUGGCGCUUAAUCAUCACAGCCCUGUUCAACAUA
GUCCACAUGGGACGUGUGGAUAUCAGU---------CUUCUGAACCGCAAUGUGGAGGCG
UUUGACCCUGCCUACCGCUGCUAUGCUCAUUAUCUGAAGAUUGAGGUGAGCCAAUCUCAC
CCUGUGAUGAAGGCCUUCUGCGGG---AUGCUGCUGCAGUCUGUGGGC------------
---------------CAGGACGGCAAAGCUGGACAGAGGUCAAGGGACGCUGAAGAG---
---------------GGGAUCCAGCUGGUCCAGCAGGAGAAGAAACAGAACAAAGUGUCC
AGU---------GCCAAGAGGGCCCGCGGGCACUGGCAGCUCCUCUACACCCUGGUCAAC
AACCCCUCCCUGGUGGGCACCAGGAAGCACUUCCAGCGUCAGACCGCAGAGAGCUUUCUG
AAUGGAAGCCUCAACCGCAGCGCCAAGGACGGGAGCAAAAAGGAG------------GCA
GCAGCGAAGGAGGCGGAGGCCGCUGCUGGCAAC---------------------------
------
>Callorhinchus_milii 
------------------------------------------------------------
------------------------------------------------------------
------------------------------------------------------------
------------------------------------------------------------
---------------------------------------------AUGGCCUCAACAAAU
UAUUCUUUCGAUGACGACUAU------------UCAUAUUGGAAUAUCGACUACACU---
------------GACGACCGGGAAGAUCCCCCGAAAGAAAUUAUUGAACCUUGUGAUCCC
ACGGUACGAGUCGAGUUGUAUCACAUCUGCAUGGCAGGUAUUUCA------CUCGUUGUG
CUUCUGGCUCUGUCGUUCUUGGUCAAACGCAGGCGCCUGUGCAGGAAUUCAUGCGGUGGG
GUUCCCGGCUUAUUACAUCCU---------------------------------------
---------------------------------------GUUGGCCUAUUCGAACAUGGC
UCUCAUAAAGGAAUUCCUGCCGCUGUAUUUGGACUUGUUUUCUGUUCCCUGUGUGUUGUG
GUUCUGGAUGACAAACCUUUUCCUUUCAUCGCUGAGUCUUCAGAGGAC------------
------ACCAAA------------------------------------------------
------------------------------------------------------------
------------------------------------------------------------
GAGUACUGGAAGAUCCUGGCCUUGCUGUACUACCCAGCUCUGUACUAUCCCCUUCUUGCA
UGUGCAGCUGUUAAGAGCAAAGCAGGUUACCUCCUCGGUAGCCUGCUCUCCUGGGUUCAC
UGCGGAAUCCAGAUUUGGCACAAGGCUGAAUGCCCUUAUUCACUCGAGAUAUACAAAUAU
UUCUCAUUGAUAAGGAGUCUUCCUCAGCUCUUAUUUCUGGCAUUCCUU------------
------------------------------------------------------------
------------------------------------------------------------
---------AGUUUACUUUAUCCCUUAUUAUUAGUGAAGAAUGAUGAGACGUCCGGA---
------------------------------------------------------------
------AAAGUUGGCUCAAAUGAG------UGCCUUUCU---AAUGCAUAUUACACUGAU
UAUGUCAAGAUUAUGCUGAGA---AAGAAGCCAUCUCAAGGUGCUGAGCCA------GUG
CAGGUAAGCAUCCCUUCUCGGAUAGGAGCAGUGAUACGAUCGUACAUCUACAUACCAAUG
GAA---------GGCUUCAGAGUACCAACAAAACUGGUCAUAACUAUGACUGUGGCAAUA
GUUUCUGUCUAUCAGGUUGCUGUUCUAAUCAUUGUGGGUGUUAUACCCACCCUGCAGAAG
GCAAGGUCUGGAGUCCAAGAAGAUGUCUCCUACCUGCUUGAUGAAUUUCAUGUUAGCCUU
UCC---------------------CAAAAUAGGGCUGAAGUUGUCGGUAUUGUCAAGUAC
UACUUUUGGGUGGUUGAA---GUCUGCUAUCUGUCUGCUGUGGCUGUUUCC---UGUGUU
CUGACUCUUCUUACAUUAAUGAGGUCA------------AUGGUUUUACACAGAGACAAC
CUCAGGGCUCUUUACAGAGGGGAUACUCAAAGAGUCUUCAACUGUAAAAGGCGUAUUAGA
CCCUCGAGAUCUAGCAUUGCCUCCUGGAUGUGUUUCACUGGCUACCAGGCUGCCCAUGUC
UGUUUAGGU------CUUGUCAUUCAACAAAUAGUAAUCUUUCUUUGUUUCCUGCUAUUU
GCUUUUCUCAUCGUCAUUCCCAUUCUCACUGGCCAAAACAUGAUCAUCUUCCAAAUCCUG
GAGAGAAUGUGGCCA---UUCUGGUUAACGCUAAUUCUGAUAGUCUUACUCCAACAUAUG
UUGGCUCGUUUCAUUUUCCUUCAGAAAAAUGGAGAAACAUUCAGUGUCACAAAU------
---------------AGACGAACACUCUACAUCUUCACCUACCUUCUAUUCACAUUCAAU
GUGCUGAUAGGAGUUAUUGCUGCGGUUUGGCGUUUGGUUCUUACGGCACUCUUCAAUGUU
AUCCAUUUCUGUCGACUGGACCUUGGG---------CUGCUCAAUCGUGGGGUUGAGAUG
UUUGACCCAGGUUACUAUUCUUAUACCAAUUUCCUCAAGACUGAAGUCAGCCAGUCACAU
CCGGUCAUGAAGGCUUUCUGUUCC---CUCCUGCUUCAUUCCCGAAGA------------
---------------UCUGAGCGAGGUGGUGGUCAUCAAAGCAAAGAUGUAGAGGAA---
---------------GGGAUUCAACUGAUGCAAACUGACCACAAAUACACAAAAGCAGCC
AGA---------UCCAAACGGGUAAAAGCAAAGUGGUGCUUGCUGUUCACUCUACUGAAC
AAUCCUUCACUAGUCGAUGCCAGAAGGUCCAUUGGUCACUUGUCUACAGAUAUGGUCUUG
AAUGGGCAAUUGAGCCUCUCCCCCAAGGAC---AGUAAAGAUGAA---------------
---CUUGAUAAACCUGAGGCAUGUGGAAGUGAA---------------------------
------
